# Supplementary material for: Difference Between Day and Night Temperatures Affects Stem Elongation in Tomato (Solanum lycopersicum) Seedlings via Regulation of Gibberellin and Auxin Synthesis
Source: Front Plant Sci. 2020 Dec 8;11:577235. doi: 10.3389/fpls.2020.577235 (PMC7752778; doi:10.3389/fpls.2020.577235)
Supplement: Supplementary file 1 [file Table_1.XLSX]

## Sheet: Table S1
Supplemental Table S1. Top 300 upregulated genes in DEGs (p<0.05)
probeID	AGICode	Annotation	Positive DIF 1	Positive DIF 2	Positive DIF 3	Negative DIF 1	Negative DIF 2	Negative DIF 3	Log2 Signal Ratio	p-Value	q-Value
Solyc03g098010	AT3G17790	Acid phosphatase (AHRD V1 **** B9XQU4_9BACT); contains Interpro domain(s) IPR004843 Metallophosphoesterase	6.82732	6.57457	6.12366	10.4247	11.563	10.2684	4.244	0.0007479	0.03631
Solyc04g074990	AT4G24660	Zinc finger-homeodomain protein 1 (Fragment) (AHRD V1 *--- B0LK17_YUCFI); contains Interpro domain(s) IPR006456 ZF-HD homeobox protein Cys/His-rich dimerisation region	9.21548	9.1064	7.11394	13.2993	12.4301	11.7851	4.026	0.007709	0.05957
Solyc06g066840	AT1G52820	2-oxoglutarate-dependent dioxygenase (AHRD V1 ***- B9GL08_POPTR); contains Interpro domain(s) IPR005123 Oxoglutarate and iron-dependent oxygenase	6.08167	7.00724	4.74923	10.256	9.55199	9.716	3.895	0.004823	0.05216
Solyc01g006440	AT5G19640	Peptide transporter-like protein (AHRD V1 **-* Q9SVS9_ARATH); contains Interpro domain(s) IPR000109 TGF-beta receptor, type I/II extracellular region	6.50612	5.76317	5.18564	9.31981	10.0353	8.92709	3.609	0.001973	0.04326
Solyc04g081130	AT1G19900	Glyoxal oxidase (AHRD V1 ***- B6TJK4_MAIZE); contains Interpro domain(s) IPR009880 Glyoxal oxidase, N-terminal	7.56334	5.49114	6.26949	10.054	9.97097	9.83008	3.51	0.004464	0.05139
Solyc10g052470	AT4G39250	Myb family transcription factor (Fragment) (AHRD V1 **** D7KSM0_ARALY); contains Interpro domain(s) IPR017884 SANT, eukarya	6.60946	5.85742	5.72049	9.5479	9.6402	9.04797	3.35	0.0005429	0.03507
Solyc01g109150	AT5G42650	cytochrome P450	7.57095	5.31207	5.6042	10.2664	9.45904	8.79799	3.345	0.01552	0.07543
Solyc03g020030	NA	Proteinase inhibitor II (AHRD V1 ***- B3F0C1_TOBAC); contains Interpro domain(s) IPR003465 Proteinase inhibitor I20, Pin2	13.483	12.5489	12.4958	15.8969	16.0867	16.4139	3.29	0.0007486	0.03631
Solyc04g055260	AT5G66430	Carboxyl methyltransferase (AHRD V1 **** Q70T29_BIXOR); contains Interpro domain(s) IPR005299 SAM dependent carboxyl methyltransferase	8.90143	7.62067	7.62919	11.2791	11.378	11.1961	3.234	0.001655	0.04219
Solyc06g073080	AT5G24530	Flavonol synthase/flavanone 3-hydroxylase (AHRD V1 **-* FLS_PETHY); contains Interpro domain(s) IPR005123 Oxoglutarate and iron-dependent oxygenase	8.0097	7.1747	7.97141	10.9217	10.8635	10.517	3.049	0.0005284	0.03507
Solyc12g044770	NA	Unknown Protein (AHRD V1)	9.08873	8.63307	9.49364	13.0228	12.7236	10.4492	2.993	0.02439	0.08914
Solyc08g080650	AT4G11650	Osmotin-like protein (Fragment) (AHRD V1 **-- Q8S4L1_SOLNI); contains Interpro domain(s) IPR001938 Thaumatin, pathogenesis-related	8.06709	10.3128	8.27214	10.3466	12.4478	12.783	2.975	0.04673	0.1172
Solyc02g077830	NA	Unknown Protein (AHRD V1)	8.90004	8.5764	9.48754	13.0506	12.3644	10.3862	2.946	0.02494	0.09011
Solyc08g074620	NA	Polyphenol oxidase (AHRD V1 ***- Q41428_SOLTU); contains Interpro domain(s) IPR016213 Polyphenol oxidase, plant	13.1255	12.2036	11.4226	15.9198	14.9088	14.6916	2.923	0.009252	0.06264
Solyc00g145170	NA	Proteinase inhibitor II (AHRD V1 ***- Q3S483_SOLTU); contains Interpro domain(s) IPR003465 Proteinase inhibitor I20, Pin2	10.5609	11.2236	10.0705	13.3933	13.6565	13.4664	2.887	0.001093	0.03974
Solyc08g080640	AT4G11650	Osmotin-like protein (Fragment) (AHRD V1 **-- Q8S4L1_SOLNI); contains Interpro domain(s) IPR017949 Thaumatin, conserved site IPR001938 Thaumatin, pathogenesis-related	6.34686	7.05685	6.50612	8.48842	10.0874	9.97725	2.881	0.006712	0.05693
Solyc05g014710	AT1G67590	Remorin family protein (AHRD V1 ***- D7KET1_ARALY); contains Interpro domain(s) IPR005516 Remorin, C-terminal region	8.56343	8.11449	7.38854	12.1321	10.318	10.2308	2.872	0.0154	0.07526
Solyc12g049250	NA	Unknown Protein (AHRD V1)	6.36739	7.5364	6.22999	9.07497	10.0595	9.58828	2.863	0.004693	0.0519
Solyc07g062480	AT1G78830	S-locus glycoprotein (Fragment) (AHRD V1 *--- Q84KU4_BRAOL); contains Interpro domain(s) IPR001480 Curculin-like (mannose-binding) lectin	11.2842	8.88664	9.04319	12.8852	12.778	12.1044	2.851	0.02465	0.08954
Solyc04g015030	AT5G50740	Metal ion binding protein (AHRD V1 *--* B6SZL4_MAIZE); contains Interpro domain(s) IPR006121 Heavy metal transport/detoxification protein	9.6601	8.51857	9.1948	12.5166	11.6948	11.5682	2.802	0.003256	0.04808
Solyc03g114530	AT3G57030	Strictosidine synthase family protein (AHRD V1 ***- D7LVM7_ARALY); contains Interpro domain(s) IPR004141 Strictosidine synthase	8.03834	8.82807	7.16719	10.3482	10.9016	11.1828	2.8	0.006528	0.05665
Solyc11g069880	ATMG00665	Ripening-related protein 3 (AHRD V1 **-- RIP3_ORYSJ); contains Interpro domain(s) IPR009009 Barwin-related endoglucanase	9.56823	8.32183	9.03623	10.7696	11.7585	12.7638	2.789	0.01481	0.07426
Solyc09g005410	AT1G70830	Major latex-like protein (AHRD V1 **-- B5THI3_PANGI); contains Interpro domain(s) IPR000916 Bet v I allergen	8.55674	8.9834	7.25324	11.5567	11.3686	10.174	2.769	0.01498	0.07468
Solyc11g068970	AT1G08440	Aluminum-activated malate transporter (Fragment) (AHRD V1 *--- Q07DP9_AEGSP); contains Interpro domain(s) IPR006214 Uncharacterised protein family UPF0005	8.89778	6.35862	6.87214	10.3482	10.1119	9.95428	2.762	0.02434	0.08902
Solyc08g080610	AT4G11650	Osmotin-like protein (Fragment) (AHRD V1 **-- Q8S4L1_SOLNI); contains Interpro domain(s) IPR001938 Thaumatin, pathogenesis-related	5.97103	7.61516	6.18608	8.02132	10.1572	9.87533	2.761	0.03095	0.09841
Solyc00g033460	AT4G36470	S-adenosyl-L-methionine salicylic acid carboxyl methyltransferase 1 (AHRD V1 ***- B5TVE1_TOBAC); contains Interpro domain(s) IPR005299 SAM dependent carboxyl methyltransferase	7.20109	6.32902	6.76678	9.69838	9.39093	9.31727	2.703	0.0006218	0.03508
Solyc04g008920	AT3G50160	Fgenesh protein 60 (AHRD V1 *-*- Q1ZY19_BETVU); contains Interpro domain(s) IPR004158 Protein of unknown function DUF247, plant	8.20813	7.59354	6.66265	11.6052	9.99891	8.9013	2.68	0.04143	0.1112
Solyc06g031660	AT1G50010	Tubulin alpha-3 chain (AHRD V1 *-*- B6SPX4_MAIZE); contains Interpro domain(s) IPR002452 Alpha tubulin	9.85067	9.03771	8.04768	12.5455	12.2418	10.047	2.633	0.04938	0.1197
Solyc06g062540	AT1G73010	Phosphatase (AHRD V1 ***- D2V497_NAEGR); contains Interpro domain(s) IPR016965 Pyridoxal phosphate phosphatase, PHOSPHO2	7.88251	8.21097	7.61424	9.52597	12.1054	9.96238	2.629	0.03218	0.1004
Solyc07g054280	AT2G20340	Aromatic amino acid decarboxylase (AHRD V1 **** D4NUX2_CIMRA); contains Interpro domain(s) IPR010977 Aromatic-L-amino-acid decarboxylase	9.35952	9.96298	7.73822	11.7143	11.3747	11.7421	2.59	0.01847	0.08021
Solyc12g089330	AT2G20990	Synaptotagmin (AHRD V1 *--- B0W3L1_CULQU); contains Interpro domain(s) IPR018029 C2 membrane targeting protein	9.90473	7.08013	8.54391	11.091	11.1863	10.9353	2.561	0.03526	0.104
Solyc06g075440	AT3G45650	Peptide transporter (AHRD V1 **-* A6YJX4_9MAGN); contains Interpro domain(s) IPR000109 TGF-beta receptor, type I/II extracellular region	7.14783	6.41888	6.34981	9.45408	9.22133	8.89904	2.553	0.00107	0.03949
Solyc12g087940	AT1G09750	Aspartic proteinase nepenthesin-1 (AHRD V1 **-- B6TE66_MAIZE); contains Interpro domain(s) IPR001461 Peptidase A1	12.7615	12.2545	11.3267	15.1427	14.6325	14.223	2.552	0.006829	0.05717
Solyc06g062560	AT1G17710	Phosphatase (AHRD V1 ***- D2V497_NAEGR); contains Interpro domain(s) IPR016965 Pyridoxal phosphate phosphatase, PHOSPHO2	6.37899	6.65193	6.20739	8.16144	10.4749	8.22108	2.54	0.03026	0.09765
Solyc03g005910	AT1G29670	GDSL esterase/lipase At1g29670 (AHRD V1 ***- GDL15_ARATH); contains Interpro domain(s) IPR001087 Lipase, GDSL	8.80688	10.4764	8.44216	11.6542	11.5976	12.0198	2.515	0.0171	0.07821
Solyc08g061910	NA	Unknown Protein (AHRD V1)	7.49634	7.87279	6.52452	10.2975	9.75401	9.2752	2.478	0.007652	0.05943
Solyc11g067170	AT5G22500	Fatty acyl coA reductase (AHRD V1 ***- Q8L4M0_WHEAT); contains Interpro domain(s) IPR013120 Male sterility, NAD-binding	9.24827	9.09071	7.15459	11.4058	10.3561	11.1183	2.462	0.02948	0.09645
Solyc04g014260	AT4G24660	Zinc finger-homeodomain protein 1 (Fragment) (AHRD V1 **-- B0LK17_YUCFI); contains Interpro domain(s) IPR006456 ZF-HD homeobox protein Cys/His-rich dimerisation region	7.21774	7.05685	5.84284	10.4012	9.11607	7.96566	2.455	0.04113	0.1108
Solyc01g094380	AT2G45830	Glycosyltransferase CAZy family GT90 (Fragment) (AHRD V1 **-- D8SQN9_SELML); contains Interpro domain(s) IPR008539 Protein of unknown function DUF821, CAP10-like	6.88033	8.29509	6.51535	9.87929	9.45631	9.66781	2.438	0.01186	0.06837
Solyc06g076920	AT5G58770	Undecaprenyl pyrophosphate synthase (AHRD V1 **** D8G636_9CYAN); contains Interpro domain(s) IPR001441 Di-trans-poly-cis-decaprenylcistransferase-like	8.53746	9.49373	7.39213	11.0219	10.5523	11.0895	2.414	0.01866	0.08056
Solyc11g007300	AT2G36380	ABC transporter G family member 34 (AHRD V1 ***- AB34G_ARATH); contains Interpro domain(s) IPR013525 ABC-2 type transporter	8.66318	8.70036	7.86817	11.1862	11.6844	9.56673	2.402	0.02585	0.09126
Solyc07g005100	AT4G19810	Chitinase-like protein (AHRD V1 ***- O81861_ARATH); contains Interpro domain(s) IPR011583 Chitinase II	9.94858	11.0905	8.89387	12.3091	12.3817	12.4387	2.399	0.01951	0.0817
Solyc01g080790	AT2G15220	PBSP domain-containing protein (AHRD V1 **-- C9S7G7_VERA1); contains Interpro domain(s) IPR007541 Plant Basic Secretory Protein	9.56029	8.16981	7.12044	10.9296	10.983	10.0445	2.369	0.03697	0.106
Solyc02g066990	AT5G39570	Unknown Protein (AHRD V1)	7.08943	7.12044	6.10107	9.82307	9.26937	8.3267	2.369	0.01259	0.0702
Solyc09g082620	AT4G14723	EPIDERMAL PATTERNING FACTOR-like protein 4 (AHRD V1 *--- EPFL4_ARATH)	8.56724	8.1798	7.83064	10.9115	10.711	10.0372	2.361	0.002245	0.04397
Solyc08g079800	AT4G37740	Growth-regulating factor 12 (AHRD V1 *--- Q6AWX7_ORYSJ); contains Interpro domain(s) IPR014977 WRC	7.26423	6.04573	6.34094	9.78037	8.96884	7.92962	2.343	0.0226	0.08681
Solyc08g078640	AT5G47500	Pectinesterase (AHRD V1 **** D7MP41_ARALY); contains Interpro domain(s) IPR000070 Pectinesterase, catalytic	11.0544	9.42578	9.73114	12.9446	12.4334	11.8356	2.334	0.01708	0.07821
Solyc04g009820	AT5G28640	Calcium-responsive transactivator (AHRD V1 *--- CREST_XENLA); contains Interpro domain(s) IPR007726 SSXT	6.40476	6.99693	5.30904	9.38617	8.478	7.80882	2.321	0.02613	0.09167
Solyc10g007830	AT2G42800	LRR receptor-like serine/threonine-protein kinase, RLP	9.36153	9.63311	8.68525	12.1723	11.438	11.0205	2.317	0.006181	0.05557
Solyc03g020040	NA	Proteinase inhibitor II (AHRD V1 ***- B3F0C1_TOBAC); contains Interpro domain(s) IPR003465 Proteinase inhibitor I20, Pin2	11.5891	12.9505	11.3846	14.109	14.1895	14.5685	2.314	0.01062	0.06554
Solyc03g034390	AT1G48750	Lipid transfer protein (AHRD V1 --*- Q42158_ARATH); contains Interpro domain(s) IPR013770 Plant lipid transfer protein and hydrophobic protein, helical	8.36258	8.97184	7.49301	10.4159	10.6681	10.6617	2.306	0.006185	0.05557
Solyc07g008710	AT5G28010	Major latex-like protein (AHRD V1 **-- B5THI3_PANGI); contains Interpro domain(s) IPR000916 Bet v I allergen	11.1153	11.2019	10.0032	12.9874	12.8296	13.4186	2.305	0.005565	0.05407
Solyc08g075270	AT4G19380	Glucose-methanol-choline oxidoreductase (AHRD V1 ***- D6TF66_9CHLR)	7.4698	6.92554	5.92824	9.63809	9.02288	8.54681	2.295	0.01409	0.07276
Solyc09g092720	AT2G05380	Unknown Protein (AHRD V1); contains Interpro domain(s) IPR010800 Glycine rich	10.067	11.7648	9.33096	12.5675	12.5035	12.9159	2.275	0.03595	0.1048
Solyc01g007080	AT3G11680	Aluminum-activated malate transporter (Fragment) (AHRD V1 *--* Q071L4_AVESA); contains Interpro domain(s) IPR006214 Uncharacterised protein family UPF0005	5.6647	5.58178	5.2534	8.09176	7.62433	7.59478	2.27	0.000372	0.03507
Solyc07g005680	AT4G30610	Serine carboxypeptidase K10B2.2 (AHRD V1 **** B6TSK4_MAIZE); contains Interpro domain(s) IPR001563 Peptidase S10, serine carboxypeptidase	8.2387	8.17648	7.12044	10.5711	9.90366	9.83008	2.256	0.006449	0.05642
Solyc01g080050	AT3G06120	Transcription factor (Fragment) (AHRD V1 **-* D6MJZ9_9ASPA); contains Interpro domain(s) IPR011598 Helix-loop-helix DNA-binding	6.57835	5.31207	5.2534	8.5764	8.18765	7.08723	2.236	0.02275	0.08698
Solyc11g044390	AT4G11650	Osmotin-like protein (Fragment) (AHRD V1 **-- Q8S4L1_SOLNI); contains Interpro domain(s) IPR001938 Thaumatin, pathogenesis-related	6.43008	7.52828	6.60577	7.90274	9.76165	9.58414	2.228	0.03104	0.0986
Solyc12g096070	AT3G13960	Growth-regulating factor 5 (AHRD V1 **-- Q6AWY4_ORYSJ); contains Interpro domain(s) IPR014977 WRC	7.51815	8.03192	7.10916	10.2691	9.59397	9.47797	2.227	0.003593	0.04928
Solyc06g073040	AT5G01840	Unknown Protein (AHRD V1)	7.27281	6.84416	5.91435	9.67298	8.99051	8.03192	2.221	0.02339	0.0878
Solyc10g074360	AT3G12500	Endochitinase (Chitinase) (AHRD V1 ***- Q43184_SOLTU); contains Interpro domain(s) IPR000726 Glycoside hydrolase, family 19, catalytic	11.72	12.5701	11.5021	14.0155	14.5041	13.9363	2.221	0.003915	0.04997
Solyc03g098310	AT3G14390	Ornithine decarboxylase (AHRD V1 **** A2TBH8_THECC); contains Interpro domain(s) IPR002433 Ornithine decarboxylase	6.0958	5.91036	5.18564	8.28491	8.93424	6.57141	2.2	0.04395	0.1139
Solyc09g009200	AT3G52910	Growth-regulating factor 10 (AHRD V1 *--- B9VHC3_ORYSI); contains Interpro domain(s) IPR014977 WRC	7.50497	7.24137	6.69666	9.66685	9.31132	9.05917	2.198	0.001759	0.04271
Solyc01g094090	AT5G65940	Enoyl-CoA-hydratase (AHRD V1 ***- Q9SE41_AVIMR); contains Interpro domain(s) IPR001753 Crotonase, core	8.33641	7.96036	7.54544	10.4586	9.78814	10.1854	2.197	0.001854	0.04271
Solyc04g054220	AT5G25120	Cytochrome P450	7.59167	6.59337	6.88949	9.01547	9.45853	9.16788	2.189	0.002482	0.04521
Solyc12g044980	NA	Unknown Protein (AHRD V1)	7.5826	7.48296	7.499	10.6513	10.2833	8.18146	2.184	0.04704	0.1173
Solyc04g077510	AT2G22840	Growth regulating factor 1 (Fragment) (AHRD V1 *--- A6MZS4_ORYSI); contains Interpro domain(s) IPR014977 WRC	9.97019	10.3376	10.0369	13.1665	12.1032	11.578	2.168	0.01075	0.06574
Solyc09g092760	AT2G05540	Glycine-rich protein (AHRD V1 *-*- D2K2U4_TOBAC); contains Interpro domain(s) IPR010800 Glycine rich	10.1118	11.4793	9.42735	12.4952	12.3705	12.6426	2.163	0.02366	0.08807
Solyc01g094110	AT2G28680	Legumin 11S-globulin (AHRD V1 **-- Q39770_GINBI); contains Interpro domain(s) IPR011051 Cupin, RmlC-type	5.35676	5.13864	5.05069	8.35452	7.02674	6.60329	2.146	0.01601	0.07652
Solyc08g066720	AT3G63520	Carotenoid cleavage dioxygenase (AHRD V1 **** B6UEM5_MAIZE); contains Interpro domain(s) IPR004294 Carotenoid oxygenase	6.08167	6.10107	6.02833	9.44272	7.61147	7.53478	2.126	0.0271	0.09324
Solyc08g075240	AT4G19380	Glucose-methanol-choline oxidoreductase (AHRD V1 ***- D6TF66_9CHLR); contains Interpro domain(s) IPR012400 Long-chain fatty alcohol dehydrogenase	9.126	8.76065	7.4524	11.1546	10.3708	10.1876	2.125	0.02252	0.08659
Solyc03g122140	AT3G14130	L-lactate dehydrogenase (AHRD V1 ***- B2WEY8_PYRTR); contains Interpro domain(s) IPR012133 Alpha-hydroxy acid dehydrogenase, FMN-dependent	7.30738	8.01715	6.48346	9.53402	9.06041	9.57982	2.122	0.01095	0.06626
Solyc06g048600	AT3G56380	Two-component response regulator ARR3 (AHRD V1 **** B6TSM4_MAIZE); contains Interpro domain(s) IPR001789 Signal transduction response regulator, receiver region	6.34686	6.00699	6.5401	8.60879	8.16354	8.46717	2.115	0.0004865	0.03507
Solyc08g063090	AT2G46210	Delta-6-desaturase (AHRD V1 **** D3YN48_9ERIC); contains Interpro domain(s) IPR012171 Fatty acid/sphingolipid desaturase	10.6018	10.1876	8.84018	12.2923	12.0307	11.6027	2.099	0.02099	0.08405
Solyc10g055780	AT3G12500	Chitinase (AHRD V1 ***- B9VRK7_CAPAN); contains Interpro domain(s) IPR000726 Glycoside hydrolase, family 19, catalytic	11.7914	12.7734	11.5425	14.0451	14.3759	13.9815	2.098	0.006044	0.05502
Solyc04g080820	AT1G75450	Cytokinin oxidase/dehydrogenase (AHRD V1 **** C3VPM7_SOLTU); contains Interpro domain(s) IPR015345 Cytokinin dehydrogenase 1, FAD and cytokinin binding	5.88413	5.98438	6.31399	8.39365	8.3501	7.6758	2.079	0.00145	0.04077
Solyc02g076930	AT2G27430	Armadillo/beta-catenin repeat family protein (AHRD V1 **-- D7MAU3_ARALY); contains Interpro domain(s) IPR011989 Armadillo-like helical	6.12882	6.26793	5.4723	8.54681	8.18435	7.31041	2.058	0.009581	0.06304
Solyc07g052140	AT5G23960	(-)-germacrene D synthase (AHRD V1 ***- Q64K29_9ROSI); contains Interpro domain(s) IPR005630 Terpene synthase, metal-binding domain	6.80061	7.42887	6.72648	9.37581	8.77197	8.97052	2.054	0.001964	0.04326
Solyc12g056610	AT3G51680	Short-chain dehydrogenase/reductase (AHRD V1 **-- Q6DLW2_SOLTU); contains Interpro domain(s) IPR002347 Glucose/ribitol dehydrogenase	6.60946	6.95394	6.19596	8.99947	8.15765	8.70872	2.035	0.00351	0.049
Solyc09g098160	AT2G43120	Pirin-like protein (AHRD V1 ***- B6TZU6_MAIZE); contains Interpro domain(s) IPR012093 Pirin	8.96956	9.12622	7.71752	11.5134	10.5215	9.87699	2.033	0.03561	0.1043
Solyc03g007410	AT5G53210	BHLH transcription factor (AHRD V1 *-** Q401N4_9LILI); contains Interpro domain(s) IPR011598 Helix-loop-helix DNA-binding	7.45103	6.89757	6.63992	9.8702	9.10367	8.08779	2.024	0.02363	0.08805
Solyc10g078220	AT2G40890	Cytochrome P450	5.97103	5.39155	5.80032	7.79644	8.02962	7.40637	2.023	0.001271	0.03999
Solyc06g073560	AT3G45300	Isovaleryl-CoA dehydrogenase (AHRD V1 **** Q0MX57_BETVU); contains Interpro domain(s) IPR009100 Acyl-CoA dehydrogenase/oxidase, middle and N-terminal	6.74341	7.10916	5.66943	9.13757	8.07179	8.35158	2.013	0.01998	0.08238
Solyc09g005940	AT3G11980	Fatty acyl coA reductase (AHRD V1 **-* Q8L4M0_WHEAT); contains Interpro domain(s) IPR013120 Male sterility, NAD-binding	8.14879	8.49627	7.905	10.3444	9.63265	10.5537	1.994	0.003675	0.04937
Solyc02g043950	NA	Unknown Protein (AHRD V1)	8.39989	7.68955	7.28365	9.99679	10.5638	8.76424	1.984	0.03345	0.1022
Solyc03g120040	AT5G11420	Os01g0611000 protein (Fragment) (AHRD V1 ***- Q0JLB5_ORYSJ); contains Interpro domain(s) IPR006946 Protein of unknown function DUF642	7.6016	8.81585	7.41026	9.72497	9.81908	10.2273	1.981	0.01317	0.07116
Solyc09g090500	AT3G23470	Cyclopropane-fatty-acyl-phospholipid synthase (AHRD V1 ***- C7LRK7_DESBD); contains Interpro domain(s) IPR003333 Cyclopropane-fatty-acyl-phospholipid synthase	8.95776	9.92836	7.60099	11.124	10.4492	10.8569	1.981	0.0479	0.1184
Solyc10g078230	AT2G40890	Cytochrome P450	6.1611	5.35088	5.81321	7.8962	7.9895	7.38063	1.98	0.002781	0.04648
Solyc09g098380	AT5G16740	Amino acid transporter (AHRD V1 **** B9GU98_POPTR); contains Interpro domain(s) IPR013057 Amino acid transporter, transmembrane	5.23116	4.7758	4.7267	6.70244	6.76678	7.17678	1.971	0.0008408	0.03668
Solyc10g086390	AT5G02540	Short-chain dehydrogenase/reductase family protein (AHRD V1 ***- D7LJU7_ARALY); contains Interpro domain(s) IPR002347 Glucose/ribitol dehydrogenase	7.64279	6.98464	6.98464	9.27704	9.25763	8.99099	1.971	0.00116	0.03998
Solyc03g113130	AT5G39890	Cupin RmlC-type (AHRD V1 **-- Q2HVC5_MEDTR); contains Interpro domain(s) IPR012864 Protein of unknown function DUF1637	6.41607	6.98464	6.16278	8.33956	8.52119	8.61002	1.969	0.00153	0.04149
Solyc07g062840	AT5G53950	NAC domain protein IPR003441 (AHRD V1 ***- B9N1D6_POPTR); contains Interpro domain(s) IPR003441 No apical meristem (NAM) protein	6.87214	6.23638	6.91462	8.94428	8.69268	8.27873	1.964	0.002571	0.04573
Solyc01g094070	AT2G45400	Dihydroflavonol 4-reductase family (AHRD V1 **** D7LCI9_ARALY); contains Interpro domain(s) IPR016040 NAD(P)-binding domain	7.28365	7.58354	7.38854	9.71521	8.9997	9.38447	1.948	0.0009734	0.03789
Solyc12g041920	AT5G13920	Unknown Protein (AHRD V1)	5.21183	5.18894	5.4311	6.94127	7.28365	7.43583	1.943	0.0003002	0.03443
Solyc05g055410	AT5G03760	Cellulose synthase-like C6 glycosyltransferase family 2 (AHRD V1 **-* A6N4C3_PHYPA); contains Interpro domain(s) IPR001173 Glycosyl transferase, family 2	9.04399	8.26473	7.38854	9.8814	10.6111	10.0289	1.941	0.0212	0.08432
Solyc02g082930	AT3G12500	Endochitinase (Chitinase) (AHRD V1 **** Q43184_SOLTU); contains Interpro domain(s) IPR016283 Glycoside hydrolase, family 19 IPR000726 Glycoside hydrolase, family 19, catalytic	5.55646	6.55935	5.16233	7.59136	7.75251	7.74075	1.935	0.009892	0.06358
Solyc12g056540	AT5G65360	Histone H3 (AHRD V1 ***- Q5S265_CAMSI); contains Interpro domain(s) IPR000164 Histone H3	11.1849	10.4888	9.9985	12.9749	12.5365	11.9595	1.933	0.01295	0.07085
Solyc04g071890	AT1G71695	Peroxidase 4 (AHRD V1 **** B7UCP4_LITCN); contains Interpro domain(s) IPR002016 Haem peroxidase, plant/fungal/bacterial	10.5819	10.6406	9.66796	12.7442	12.3425	11.5943	1.93	0.01386	0.07245
Solyc05g055990	AT3G53420	Aquaporin 2 (AHRD V1 ***- O65357_SAMSA); contains Interpro domain(s) IPR012269 Aquaporin	11.5053	9.51926	9.76456	12.5335	12.4363	11.6084	1.93	0.04911	0.1194
Solyc07g063920	AT3G20660	Solute carrier family 22 member 6 (AHRD V1 ***- B5X2P9_SALSA); contains Interpro domain(s) IPR016196 Major facilitator superfamily, general substrate transporter	7.90626	7.83248	6.41888	9.56981	9.04411	9.32563	1.927	0.01911	0.08108
Solyc09g082660	AT1G67980	Caffeoyl-CoA O-methyltransferase (AHRD V1 **** A9X9L7_BAMOL); contains Interpro domain(s) IPR002935 O-methyltransferase, family 3	13.0489	11.7685	12.3701	14.1969	14.6225	14.1444	1.925	0.008534	0.06148
Solyc05g005870	AT1G70260	Nodulin MtN21 family protein (AHRD V1 ***- D7KXZ8_ARALY); contains Interpro domain(s) IPR000620 Protein of unknown function DUF6, transmembrane	8.47598	7.13163	8.15048	8.83572	10.4079	10.2591	1.915	0.04105	0.1107
Solyc04g082540	AT4G38260	Ser/Thr-rich protein T10 in DGCR region (AHRD V1 **-- B6TDB2_MAIZE); contains Interpro domain(s) IPR008551 Protein of unknown function DUF833	5.90033	6.10107	5.7698	7.56779	8.39989	7.5464	1.914	0.002984	0.04711
Solyc07g008240	AT2G16060	Non-symbiotic hemoglobin protein (AHRD V1 ***- Q4VIX3_GOSHI); contains Interpro domain(s) IPR001032 Leghaemoglobin	8.92351	9.10049	8.97745	10.8651	10.8931	10.9644	1.907	5.896e-06	0.0143
Solyc05g040040	AT5G48170	F-box protein GID2 (AHRD V1 ***- B6SU06_MAIZE); contains Interpro domain(s) IPR001810 Cyclin-like F-box	11.5696	11.6011	12.0587	14.4039	13.8614	12.6803	1.905	0.02325	0.08758
Solyc07g054870	AT2G36690	2-oxoglutarate-iron(II)-dependent oxygenase (AHRD V1 **-- D8T1V3_SELML); contains Interpro domain(s) IPR005123 Oxoglutarate and iron-dependent oxygenase	5.62384	5.09709	4.87337	7.29365	6.83997	7.17054	1.903	0.001865	0.04288
Solyc03g006840	AT5G62170	Genomic DNA chromosome 5 P1 clone MTG10 (AHRD V1 ***- Q9FIS0_ARATH)	9.37028	9.74857	8.54906	11.7745	10.7627	10.8167	1.895	0.0172	0.07845
Solyc10g007100	AT3G23560	Multidrug resistance protein mdtK (AHRD V1 ***- MDTK_YERE8); contains Interpro domain(s) IPR002528 Multi antimicrobial extrusion protein MatE	9.72732	9.02196	7.48933	10.8913	10.5561	10.473	1.894	0.04808	0.1185
Solyc08g068670	AT1G43710	Decarboxylase family protein (AHRD V1 ***- B1ILJ6_CLOBK); contains Interpro domain(s) IPR002129 Pyridoxal phosphate-dependent decarboxylase	9.24352	9.39057	7.40495	10.8641	10.1779	10.6608	1.888	0.04802	0.1185
Solyc01g097280	AT3G04720	Chitinase (Fragment) (AHRD V1 *--- B8QVF0_ZEAMP); contains Interpro domain(s) IPR000726 Glycoside hydrolase, family 19, catalytic IPR001153 Barwin	12.2997	12.5853	11.8133	13.5409	14.1498	14.6683	1.887	0.008885	0.06199
Solyc02g081770	AT3G26040	Transferase family protein (AHRD V1 **-* D7LQY1_ARALY); contains Interpro domain(s) IPR003480 Transferase	8.23311	8.46717	6.65193	10.0496	9.36782	9.5963	1.887	0.03542	0.1041
Solyc04g039720	AT3G42860	Unknown Protein (AHRD V1); contains Interpro domain(s) IPR010666 Zinc finger, GRF-type	5.25024	5.05069	5.72049	6.98369	7.31872	7.38063	1.887	0.001278	0.03999
Solyc11g007470	AT5G49690	UDP-glucuronosyltransferase 1-9 (AHRD V1 *-*- UD19_HUMAN); contains Interpro domain(s) IPR002213 UDP-glucuronosyl/UDP-glucosyltransferase	6.65908	6.50148	5.55646	8.478	7.93307	7.95794	1.884	0.008262	0.06078
Solyc08g083240	AT1G01110	Calmodulin-binding protein family-like (AHRD V1 **-* Q6YXT2_ORYSJ); contains Interpro domain(s) IPR000048 IQ calmodulin-binding region	9.24599	9.50725	9.12815	12.1246	10.9046	10.4904	1.879	0.0202	0.08277
Solyc07g061760	AT5G02620	Ankyrin repeat family protein-like (AHRD V1 **-- Q6ERI3_ORYSJ); contains Interpro domain(s) IPR002110 Ankyrin	5.14545	5.05069	4.9178	7.98096	6.80061	5.96527	1.878	0.03319	0.1018
Solyc03g031780	AT5G44040	Unknown Protein (AHRD V1)	10.252	9.45382	8.93485	11.717	11.5226	11.0224	1.874	0.01261	0.07024
Solyc03g078780	AT5G05880	UDP-glucosyltransferase (AHRD V1 **** C0LNQ9_MAIZE); contains Interpro domain(s) IPR002213 UDP-glucuronosyl/UDP-glucosyltransferase	8.09835	7.9671	7.0147	9.91945	9.58742	9.1948	1.874	0.009462	0.06296
Solyc11g044630	AT2G03420	Unknown Protein (AHRD V1)	9.93562	10.1033	10.4505	12.7864	12.446	10.8792	1.874	0.03658	0.1055
Solyc06g035710	AT4G23030	Multidrug resistance protein mdtK (AHRD V1 *-*- MDTK_PHOLL); contains Interpro domain(s) IPR002528 Multi antimicrobial extrusion protein MatE	8.37313	7.43653	7.36394	8.63049	10.1572	9.98924	1.868	0.03269	0.101
Solyc11g011310	AT2G22620	Rhamnogalacturonate lyase (AHRD V1 ***- A3XLZ2_LEEBM); contains Interpro domain(s) IPR010325 Rhamnogalacturonate lyase	6.5568	5.57171	5.09709	8.42652	7.50762	6.89556	1.868	0.03918	0.1087
Solyc01g058000	AT5G22890	HR7 protein (AHRD V1 ***- Q9SXP0_HYONI); contains Interpro domain(s) IPR009632 Putative metallocarboxypeptidase inhibitor	5.1041	4.95315	4.9609	7.5364	7.43653	5.64561	1.867	0.03881	0.1083
Solyc01g097930	AT4G14880	Cysteine synthase (AHRD V1 ***- Q9FSF5_TOBAC); contains Interpro domain(s) IPR005859 Cysteine synthase A	8.43731	8.48036	7.04233	9.93869	9.62254	9.99973	1.867	0.01851	0.08023
Solyc01g017500	NA	Unknown Protein (AHRD V1)	11.1441	11.3213	11.7526	14.0406	13.4685	12.2409	1.844	0.03027	0.09765
Solyc09g006010	AT2G14610	Pathogenesis related protein PR-1 (AHRD V1 ***- Q9SC15_SOLTU); contains Interpro domain(s) IPR001283 Allergen V5/Tpx-1 related	11.6595	13.15	11.15	13.6998	13.613	14.1421	1.832	0.04218	0.1119
Solyc12g096530	AT2G24800	Peroxidase (AHRD V1 ***- D7MRK0_ARALY); contains Interpro domain(s) IPR002016 Haem peroxidase, plant/fungal/bacterial	10.9088	9.41745	8.91556	11.8541	11.6244	11.2175	1.818	0.0441	0.114
Solyc02g085750	AT5G16030	LuxR family transcriptional regulator (Fragment) (AHRD V1 *-*- D9ZBL8_9CARY)	8.89778	8.38613	8.47868	10.6637	10.3414	10.1785	1.807	0.001046	0.03902
Solyc06g005980	AT5G05730	Anthranilate synthase component I-1 (AHRD V1 **** B4F8P4_MAIZE); contains Interpro domain(s) IPR019999 Anthranilate synthase component I, C-terminal	6.78979	6.56698	6.20739	8.8394	7.79644	8.32895	1.8	0.006477	0.05654
Solyc06g060360	AT1G44760	Universal stress protein family protein (AHRD V1 ***- A8IXG1_BRACM); contains Interpro domain(s) IPR006016 UspA	9.47366	9.33348	8.44974	11.8267	10.8481	9.98165	1.8	0.04438	0.1145
Solyc09g098010	AT2G45550	Cytochrome P450	5.62384	6.23638	5.32112	7.98334	7.2658	7.3337	1.8	0.006997	0.0576
Solyc10g055820	AT3G12500	Chitinase (AHRD V1 ***- B9VRK7_CAPAN); contains Interpro domain(s) IPR000726 Glycoside hydrolase, family 19, catalytic	10.1318	11.5717	10.594	12.2388	12.9028	12.5362	1.793	0.01831	0.07986
Solyc00g195360	AT1G48120	Serine/threonine-protein phosphatase 7 long form homolog (AHRD V1 **-- PPP7L_ARATH); contains Interpro domain(s) IPR019557 Aminotransferase-like, plant mobile domain	5.05431	5.18894	5.39155	6.97224	6.94518	7.09252	1.792	7.722e-05	0.0303
Solyc03g006970	AT5G51750	Subtilisin-like protease (AHRD V1 ***- B6UDX1_MAIZE); contains Interpro domain(s) IPR015500 Peptidase S8, subtilisin-related IPR000183 Orn/DAP/Arg decarboxylase 2 IPR000209 Peptidase S8 and S53, subtilisin, kexin, sedolisin	11.1446	11.2599	10.1792	13.0422	12.6246	12.2846	1.789	0.0117	0.06782
Solyc05g009630	AT1G58807	Disease resistance protein (AHRD V1 -**- D1GEE5_BRARP)	7.90073	7.93552	7.47994	9.5563	9.71671	9.41129	1.789	0.0004706	0.03507
Solyc03g013040	AT2G15220	Peptidase M (Fragment) (AHRD V1 **-- B3VXA8_POPTN); contains Interpro domain(s) IPR007541 Plant Basic Secretory Protein	7.43027	6.46316	5.8281	8.84699	8.63079	7.60531	1.787	0.0414	0.1112
Solyc08g076820	AT5G46690	BHLH transcription factor (AHRD V1 **** Q401N4_9LILI); contains Interpro domain(s) IPR011598 Helix-loop-helix DNA-binding	9.88063	8.96187	8.25492	10.9962	10.8251	10.6338	1.786	0.02076	0.08367
Solyc12g088640	AT3G53010	Acetyl xylan esterase A (AHRD V1 **-- C3QXY1_9BACE); contains Interpro domain(s) IPR005181 Protein of unknown function DUF303, acetylesterase putative	7.09516	7.20761	6.57205	8.61723	8.55498	9.06131	1.786	0.002107	0.04364
Solyc11g044650	NA	Hypothetical chloroplast RF68 (AHRD V1 ***- D5FHD2_PHODC)	12.1202	11.7053	12.1213	14.0658	14.3482	12.8852	1.784	0.01904	0.08097
Solyc10g055230	AT1G55210	Disease resistance response protein (AHRD V1 ***- A8IXC7_BRACM); contains Interpro domain(s) IPR004265 Plant disease resistance response protein	5.6647	5.93218	5.34794	7.99234	7.40495	6.88746	1.78	0.007875	0.05971
Solyc01g005500	AT1G52340	3-phenylpropionate-dihydrodiol/cinnamic acid-dihydrodiol dehydrogenase (AHRD V1 *-*- HCAB_SHIFL); contains Interpro domain(s) IPR002347 Glucose/ribitol dehydrogenase	6.66502	6.50148	6.02833	7.82004	8.3501	8.36258	1.779	0.00244	0.04507
Solyc08g005670	AT1G79460	Ent-kaurene synthase (AHRD V1 ***- B9HI37_POPTR); contains Interpro domain(s) IPR005630 Terpene synthase, metal-binding domain	8.14539	8.389	8.07714	10.5141	9.3062	10.1227	1.777	0.008482	0.06133
Solyc12g056710	AT1G52340	Xanthoxin dehydrogenase (AHRD V1 **** ABA2_ARATH); contains Interpro domain(s) IPR002347 Glucose/ribitol dehydrogenase	6.50612	7.49967	5.99196	8.54036	8.15513	8.61555	1.771	0.01895	0.08084
Solyc05g055540	AT2G39210	Nodulin family protein (AHRD V1 ***- D7MWD3_ARALY); contains Interpro domain(s) IPR010658 Nodulin-like	7.10916	6.6856	5.91435	8.53746	8.25689	8.2253	1.77	0.008224	0.06077
Solyc06g075050	AT1G08080	Carbonic anhydrase (Carbonate dehydratase) (AHRD V1 **** C0QRB5_PERMH); contains Interpro domain(s) IPR018340 Carbonic anhydrase, CAH1-like	5.82492	5.58178	5.96527	6.78979	7.27359	8.60879	1.767	0.03349	0.1022
Solyc08g005710	AT4G02780	Ent-copalyl diphosphate synthase (Fragment) (AHRD V1 *-** B3F2U6_9ORYZ); contains Interpro domain(s) IPR001906 Terpene synthase-like	5.25024	6.08167	5.65519	8.06417	6.5568	7.66162	1.765	0.02588	0.09126
Solyc01g057980	NA	Unknown Protein (AHRD V1)	6.68502	6.99693	5.8281	8.9483	8.52967	7.32097	1.763	0.04248	0.1122
Solyc02g079180	AT4G11660	Heat shock transcription factor 1 (AHRD V1 *-*- Q008S1_MEDSA); contains Interpro domain(s) IPR000232 Heat shock factor (HSF)-type, DNA-binding	5.82492	5.9459	5.54105	7.74748	7.51355	7.34039	1.763	0.0004687	0.03507
Solyc03g114840	AT2G03710	MADS box transcription factor 11 (AHRD V1 **** D9IFM5_ONCHC); contains Interpro domain(s) IPR002100 Transcription factor, MADS-box IPR002487 Transcription factor, K-box	6.29114	6.16278	5.14545	8.37313	7.6491	6.85874	1.761	0.03623	0.1049
Solyc01g008600	AT3G51950	Zinc finger CCCH domain-containing protein 53 (AHRD V1 ***- C3H53_ORYSJ); contains Interpro domain(s) IPR000571 Zinc finger, CCCH-type	7.61577	7.59354	7.24494	10.0593	9.15413	8.51955	1.76	0.01905	0.08099
Solyc10g081550	AT4G31940	Cytochrome P450	6.36739	6.34019	6.11154	7.91475	7.90023	8.26414	1.753	0.0002611	0.03443
Solyc11g073110	AT5G59790	Auxin-regulated protein (AHRD V1 ***- Q945F5_SOLLC); contains Interpro domain(s) IPR010369 Protein of unknown function DUF966	6.94421	7.39641	7.23021	8.28799	9.50287	9.03359	1.751	0.009747	0.0634
Solyc08g062940	AT2G26180	Calmodulin binding protein (AHRD V1 **-* B6T951_MAIZE); contains Interpro domain(s) IPR000048 IQ calmodulin-binding region	10.3533	9.91311	10.2442	12.1853	11.7903	11.7639	1.743	0.0007835	0.03641
Solyc10g052520	AT3G61050	Plant synaptotagmin (AHRD V1 **-- D7KF47_ARALY); contains Interpro domain(s) IPR018029 C2 membrane targeting protein	9.66707	9.4587	8.90908	11.5667	11.4264	10.2601	1.739	0.02108	0.08423
Solyc01g006100	AT1G69770	Cytosine-specific methyltransferase (AHRD V1 *-*- B4XTS9_ELAGV); contains Interpro domain(s) IPR001525 C-5 cytosine-specific DNA methylase	6.867	6.57457	6.24908	9.09677	8.56422	7.24137	1.737	0.04007	0.1097
Solyc10g055810	AT3G12500	Endochitinase (Chitinase) (AHRD V1 **** Q43184_SOLTU); contains Interpro domain(s) IPR016283 Glycoside hydrolase, family 19 IPR018371 Chitin-binding, type 1, conserved site IPR000726 Glycoside hydrolase, family 19, catalytic IPR001002 Chitin-binding, type 1	13.1885	14.5424	13.0021	15.0721	15.399	15.4563	1.731	0.02573	0.09116
Solyc03g007690	AT5G52860	ABC transporter G family member 8 (AHRD V1 ***- AB8G_ARATH); contains Interpro domain(s) IPR013525 ABC-2 type transporter	8.81585	9.29944	8.39329	10.8842	10.5264	10.2797	1.727	0.005397	0.0537
Solyc02g090540	AT3G50560	Short-chain dehydrogenase/reductase family protein (AHRD V1 **** D7LTG0_ARALY); contains Interpro domain(s) IPR002347 Glucose/ribitol dehydrogenase	5.78187	5.31207	5.18564	7.88861	6.95781	6.61069	1.726	0.01503	0.07471
Solyc04g072740	AT1G77990	High affinity sulfate transporter 1 (AHRD V1 **** SUT1_STYHA); contains Interpro domain(s) IPR001902 Sulphate anion transporter	9.64141	9.71907	9.26771	12.1725	10.9497	10.6716	1.722	0.02327	0.0876
Solyc08g078520	AT5G47380	Os03g0859900 protein (Fragment) (AHRD V1 *--- Q0DLK3_ORYSJ); contains Interpro domain(s) IPR006869 Protein of unknown function DUF547	9.04854	8.95752	8.48624	11.2474	10.353	10.0423	1.717	0.01284	0.07064
Solyc05g014480	AT1G13440	Glyceraldehyde-3-phosphate dehydrogenase (AHRD V1 ***- G3P_ATRNU); contains Interpro domain(s) IPR000173 Glyceraldehyde 3-phosphate dehydrogenase	12.639	12.4409	12.1711	14.7754	14.674	12.9482	1.716	0.04779	0.1183
Solyc07g054880	AT2G23610	Alpha-hydroxynitrile lyase (AHRD V1 **-- O49897_MANES); contains Interpro domain(s) IPR000073 Alpha/beta hydrolase fold-1	7.94409	7.72379	6.41888	9.30087	9.05613	8.87222	1.714	0.02524	0.09037
Solyc03g121100	AT5G51260	Acid phosphatase (AHRD V1 **-- O49855_SOYBN); contains Interpro domain(s) IPR010028 Acid phosphatase, plant	6.06561	5.8963	5.98058	7.94434	7.6449	7.47488	1.707	0.0003032	0.03443
Solyc12g007160	AT3G49290	Protein ABIL1 (AHRD V1 *--- B6TCZ2_MAIZE)	10.3498	10.1517	9.68464	12.0387	11.7174	11.5483	1.706	0.002203	0.04382
Solyc08g006560	AT1G62640	3-oxoacyl- (AHRD V1 ***- A8YCB5_MICAE); contains Interpro domain(s) IPR004655 Beta-ketoacyl-acyl carrier protein synthase III (FabH)	7.16803	6.60329	6.18608	8.72926	8.00924	8.31278	1.698	0.008573	0.06148
Solyc09g065110	AT1G03180	Unknown Protein (AHRD V1)	8.5891	8.24426	7.71752	10.0524	9.93544	9.65161	1.696	0.003747	0.04951
Solyc02g079610	AT5G38280	Receptor serine/threonine kinase (AHRD V1 **** O49202_ORYSJ); contains Interpro domain(s) IPR002290 Serine/threonine protein kinase	7.43027	6.80061	7.32847	9.191	8.6241	8.83018	1.695	0.002696	0.04633
Solyc03g121900	AT5G48490	PVR3-like protein (AHRD V1 ***- B6TYX6_MAIZE); contains Interpro domain(s) IPR003612 Plant lipid transfer protein/seed storage/trypsin-alpha amylase inhibitor	10.032	8.44147	8.55514	10.6788	10.6691	10.757	1.692	0.02998	0.0973
Solyc12g098590	AT4G15550	UDP-glucosyltransferase family 1 protein (AHRD V1 ***- C6KI42_CITSI); contains Interpro domain(s) IPR002213 UDP-glucuronosyl/UDP-glucosyltransferase	13.406	12.4209	13.1049	14.6916	14.6979	14.617	1.692	0.004449	0.05136
Solyc06g075280	AT2G28490	Vicilin (Fragment) (AHRD V1 **-- B4X640_PISVE); contains Interpro domain(s) IPR011051 Cupin, RmlC-type	7.72294	6.39765	6.45906	8.18683	8.78374	8.68057	1.69	0.02275	0.08698
Solyc08g007690	AT5G67360	Subtilisin-like protease (AHRD V1 **-- Q9LWA3_SOLLC); contains Interpro domain(s) IPR015500 Peptidase S8, subtilisin-related	9.68486	8.1296	8.61524	10.6691	10.6598	10.1722	1.69	0.02569	0.09114
Solyc07g056460	AT1G78380	Glutathione S-transferase-like protein (AHRD V1 **** Q8GVD1_SOLLC); contains Interpro domain(s) IPR004046 Glutathione S-transferase, C-terminal	6.97224	6.97272	6.46384	8.75787	8.68028	8.03788	1.689	0.004023	0.05056
Solyc06g075430	AT4G27740	Unknown Protein (AHRD V1)	6.27648	5.76317	6.06381	7.88556	7.5364	7.74075	1.686	0.0007242	0.03631
Solyc04g078710	AT5G67090	Subtilisin-like protease (AHRD V1 **-- O82777_SOLLC); contains Interpro domain(s) IPR015500 Peptidase S8, subtilisin-related	9.22977	8.76976	8.8101	10.74	10.4867	10.6342	1.684	0.0005122	0.03507
Solyc01g106620	AT2G14580	Pathogenesis-related protein 1a (AHRD V1 **-- Q00MX6_MALDO); contains Interpro domain(s) IPR018244 Allergen V5/Tpx-1 related, conserved site	6.0958	6.53233	5.91435	7.06045	7.99234	8.53843	1.683	0.02297	0.08728
Solyc10g074400	AT3G12500	Chitinase (AHRD V1 ***- B9VRK7_CAPAN); contains Interpro domain(s) IPR000726 Glycoside hydrolase, family 19, catalytic	13.1165	13.7801	12.9973	14.4526	15.0015	15.487	1.682	0.01202	0.06881
Solyc07g017370	AT1G48120	Serine/threonine-protein phosphatase 7 long form homolog (AHRD V1 *--- PPP7L_ARATH); contains Interpro domain(s) IPR019557 Aminotransferase-like, plant mobile domain	9.75645	8.2972	9.88452	10.9226	11.227	10.8207	1.677	0.03278	0.1012
Solyc03g025190	AT4G00350	Multidrug resistance protein mdtK (AHRD V1 **-- MDTK_YERP3); contains Interpro domain(s) IPR002528 Multi antimicrobial extrusion protein MatE	13.3004	11.5975	12.1561	13.8748	14.1528	14.0391	1.671	0.03017	0.0976
Solyc11g072980	AT1G07720	3-ketoacyl-CoA synthase 6 (AHRD V1 ***- A9XU47_GOSHI); contains Interpro domain(s) IPR012392 Very-long-chain 3-ketoacyl-CoA synthase	6.43008	6.03109	5.8281	8.1798	7.9895	7.12475	1.668	0.01072	0.06572
Solyc08g060920	AT5G20150	Xenotropic and polytropic retrovirus receptor (AHRD V1 **-- B2GU54_XENTR); contains Interpro domain(s) IPR004331 SPX, N-terminal	7.10916	7.576	7.04688	8.81023	9.42324	8.49876	1.667	0.006391	0.05625
Solyc10g083440	AT5G17050	UDP flavonoid 3-O-glucosyltransferase (Fragment) (AHRD V1 **** B5AIT4_IPOTF); contains Interpro domain(s) IPR002213 UDP-glucuronosyl/UDP-glucosyltransferase	11.4185	10.5725	9.4815	12.4506	12.2351	11.7875	1.667	0.04843	0.1187
Solyc02g069560	AT3G25690	Chloroplast unusual positioning 1A (AHRD V1 *--- A2V813_PHYPA); contains Interpro domain(s) IPR015425 Actin-binding FH2	9.03646	8.86011	8.70469	10.825	10.3967	10.3772	1.666	0.000676	0.03616
Solyc03g111820	AT3G01680	Sieve element-occluding protein 3 (AHRD V1 **-- B5THF7_MEDTR)	9.65936	10.8634	9.60405	12.0463	11.1132	11.9652	1.666	0.03048	0.09782
Solyc08g082660	AT4G23990	Cellulose synthase (AHRD V1 **** B9IMB3_POPTR); contains Interpro domain(s) IPR005150 Cellulose synthase	11.8339	11.2097	10.6676	13.1704	12.9753	12.5272	1.654	0.01292	0.07075
Solyc10g074390	AT3G12500	Endochitinase (Chitinase) (AHRD V1 *-** Q43184_SOLTU); contains Interpro domain(s) IPR000726 Glycoside hydrolase, family 19, catalytic	12.9758	14.1707	13.1268	14.7959	15.1048	15.327	1.652	0.01525	0.07504
Solyc01g097270	AT3G04720	Chitinase (Fragment) (AHRD V1 *--- Q38777_ALLSA); contains Interpro domain(s) IPR000726 Glycoside hydrolase, family 19, catalytic IPR001153 Barwin	13.1903	13.6517	12.9275	14.7944	15.1462	14.781	1.651	0.002456	0.04515
Solyc03g025680	AT5G52390	PAR-1c protein (AHRD V1 ***- Q43589_TOBAC); contains Interpro domain(s) IPR009489 PAR1	7.88556	8.12573	7.04688	9.48846	9.44919	9.0658	1.648	0.009588	0.06304
Solyc08g075250	AT4G19380	Glucose-methanol-choline oxidoreductase (AHRD V1 *-*- Q54DT6_DICDI); contains Interpro domain(s) IPR000172 Glucose-methanol-choline oxidoreductase, N-terminal	5.78187	5.81534	5.45322	7.8594	7.20517	6.91661	1.644	0.005527	0.05407
Solyc01g086800	AT5G65360	Histone H3 (AHRD V1 **** Q53NE3_ORYSJ); contains Interpro domain(s) IPR000164 Histone H3	12.9636	12.2338	11.879	14.2353	14.2264	13.5277	1.638	0.01444	0.07327
Solyc12g056700	AT2G47140	3-phenylpropionate-dihydrodiol/cinnamic acid-dihydrodiol dehydrogenase (AHRD V1 *-*- HCAB_PHOLL); contains Interpro domain(s) IPR002347 Glucose/ribitol dehydrogenase	7.08102	8.33659	6.74117	8.55194	8.88257	9.63386	1.637	0.04805	0.1185
Solyc06g048620	AT3G56370	Receptor like kinase, RLK	9.40616	9.4587	8.39043	10.9754	10.7606	10.4202	1.634	0.01304	0.07104
Solyc08g005720	AT1G79460	Ent-kaurene synthase-like protein 1 (AHRD V1 **** Q673F9_HORVD); contains Interpro domain(s) IPR005630 Terpene synthase, metal-binding domain	7.49101	7.44207	7.15459	9.72135	8.66733	8.59921	1.633	0.01244	0.06987
Solyc02g030120	AT1G30600	Serine proteinase (Fragment) (AHRD V1 **-- Q43546_LILLO); contains Interpro domain(s) IPR015500 Peptidase S8, subtilisin-related	9.28284	9.14524	8.92252	10.9891	10.8361	10.3993	1.625	0.001386	0.03999
Solyc09g097930	AT3G25400	MazG nucleotide pyrophosphohydrolase (AHRD V1 ***- B1J275_PSEPW); contains Interpro domain(s) IPR004518 NTP pyrophosphohydrolase MazG, putative catalytic core	6.82732	6.46316	6.01631	8.16647	8.12185	7.89317	1.625	0.002862	0.04648
Solyc06g053540	NA	Unknown Protein (AHRD V1)	8.4921	8.47699	6.87214	10.0218	9.38752	9.30011	1.623	0.04979	0.1202
Solyc08g007060	AT1G32450	Peptide transporter-like protein (AHRD V1 **-* Q9SVS9_ARATH); contains Interpro domain(s) IPR000109 TGF-beta receptor, type I/II extracellular region	10.2754	8.93951	9.58633	11.052	11.4802	11.1181	1.616	0.01666	0.07754
Solyc08g082640	AT4G23990	Cellulose synthase (AHRD V1 **** B9IMB3_POPTR); contains Interpro domain(s) IPR005150 Cellulose synthase	10.9384	10.2844	10.2072	12.4596	12.1867	11.6283	1.615	0.008711	0.06164
Solyc01g102980	AT1G14440	Zinc finger-homeodomain protein 1 (Fragment) (AHRD V1 **-- B0LK17_YUCFI); contains Interpro domain(s) IPR006456 ZF-HD homeobox protein Cys/His-rich dimerisation region	7.79156	7.60809	6.46384	9.26683	9.01721	8.41846	1.613	0.02935	0.09626
Solyc02g071640	AT1G29670	GDSL esterase/lipase At1g29670 (AHRD V1 ***- GDL15_ARATH); contains Interpro domain(s) IPR001087 Lipase, GDSL	6.1611	5.86776	6.63992	7.57915	7.92121	8.00363	1.612	0.003437	0.04873
Solyc01g005070	AT1G25240	Clathrin assembly protein (AHRD V1 ***- B6TYB1_MAIZE); contains Interpro domain(s) IPR011417 ANTH	6.62903	6.08167	5.6042	7.80076	7.76583	7.57032	1.607	0.006186	0.05557
Solyc07g065210	AT3G20150	Kinesin motor family protein (AHRD V1 *-** D7LAW5_ARALY); contains Interpro domain(s) IPR010544 Kinesin-related	11.4024	11.7479	11.7437	13.7371	12.8133	13.164	1.607	0.005355	0.0536
Solyc05g007410	AT4G35165	FAM65A protein related (AHRD V1 ***- Q6L3W5_SOLDE)	6.56698	6.22518	6.20739	8.09989	7.90926	7.80076	1.603	0.0003913	0.03507
Solyc10g083510	AT3G52910	Growth-regulating factor 2 (AHRD V1 **-- Q6AWY7_ORYSJ); contains Interpro domain(s) IPR014977 WRC	8.03284	6.6955	7.29365	9.04797	8.96572	8.80406	1.599	0.0153	0.07512
Solyc01g009140	AT3G03300	Dicer-like protein (AHRD V1 ***- B9HHX6_POPTR)	7.6016	8.0838	7.905	10.1599	9.72163	8.49876	1.597	0.03655	0.1054
Solyc08g081260	AT4G23440	Tir-nbs resistance protein (AHRD V1 **-- B9GWT3_POPTR); contains Interpro domain(s) IPR000157 Toll-Interleukin receptor	7.58605	8.09638	7.57348	9.70286	9.27316	9.06917	1.596	0.003276	0.04819
Solyc03g007130	AT5G51600	Microtubule-associated protein MAP65-1a (AHRD V1 **** Q9FEV9_TOBAC); contains Interpro domain(s) IPR007145 MAP65/ASE1	11.51	11.6047	11.5739	13.6021	12.8589	12.9973	1.59	0.002293	0.04419
Solyc02g080670	AT4G22010	Laccase-22 (AHRD V1 **-- LAC22_ORYSJ); contains Interpro domain(s) IPR001117 Multicopper oxidase, type 1	10.21	9.27733	8.96078	11.4221	11.1509	10.6435	1.589	0.02233	0.08629
Solyc04g071820	AT5G07990	Cytochrome P450	7.08943	8.10404	6.32152	8.71073	8.45009	9.11791	1.588	0.04506	0.1151
Solyc02g065250	AT2G23620	Alpha-hydroxynitrile lyase (AHRD V1 **-- O49897_MANES); contains Interpro domain(s) IPR000073 Alpha/beta hydrolase fold-1	8.34383	7.44828	7.19536	9.29514	9.94937	8.49743	1.585	0.0439	0.1138
Solyc10g068350	AT3G12500	Endochitinase (Chitinase) (AHRD V1 ***- Q43184_SOLTU); contains Interpro domain(s) IPR000726 Glycoside hydrolase, family 19, catalytic	14.0834	15.1406	14.1593	15.7029	16.0614	16.368	1.583	0.01549	0.07536
Solyc06g075480	AT3G45650	Nitrate transporter (AHRD V1 **-* Q9SZY4_ARATH); contains Interpro domain(s) IPR000109 TGF-beta receptor, type I/II extracellular region	11.2571	10.1129	10.3441	12.3006	12.2405	11.9128	1.58	0.01289	0.07071
Solyc01g097470	AT4G14746	Neurogenic locus notch protein-like (AHRD V1 ***- B6SSE6_MAIZE)	6.11328	7.26658	5.70213	8.09989	7.99234	7.72038	1.577	0.03068	0.09809
Solyc10g074380	AT3G12500	Chitinase (AHRD V1 ***- B9VRK7_CAPAN); contains Interpro domain(s) IPR000726 Glycoside hydrolase, family 19, catalytic	13.5013	14.7503	13.7202	15.3237	15.5394	15.8384	1.577	0.01882	0.08078
Solyc12g014430	AT4G23990	Cellulose synthase (AHRD V1 ***- B9H2F9_POPTR); contains Interpro domain(s) IPR005150 Cellulose synthase	11.4484	11.7263	10.5675	12.6965	12.9472	12.8305	1.577	0.0115	0.06735
Solyc07g066050	AT2G18790	Unknown Protein (AHRD V1)	13.2403	12.8636	14.1348	15.331	14.7742	14.8469	1.571	0.01942	0.08161
Solyc03g113540	AT5G20110	Dynein light chain cytoplasmic (AHRD V1 *-*- A7ELJ7_SCLS1); contains Interpro domain(s) IPR001372 Dynein light chain, type 1 and 2	7.77957	7.82429	7.12518	9.87104	9.20604	8.35617	1.568	0.03355	0.1023
Solyc10g087030	AT3G26300	cytochrome P450	6.12882	6.9403	6.02833	8.459	7.63283	7.69971	1.565	0.01622	0.07698
Solyc01g086820	AT5G65360	Histone H3 (AHRD V1 ***- D8L9K7_WHEAT); contains Interpro domain(s) IPR000164 Histone H3	13.1508	12.5723	11.9974	14.4452	14.322	13.6457	1.564	0.01969	0.08195
Solyc02g067870	AT3G63170	Chalcone isomerase (AHRD V1 ***- Q0G877_CAMSI); contains Interpro domain(s) IPR003466 Chalcone isomerase, subgroup	5.6812	5.46959	5.23116	6.36009	7.34558	7.3643	1.563	0.01181	0.06823
Solyc02g067440	AT5G39890	Cupin RmlC-type (AHRD V1 **-- B4F886_MAIZE); contains Interpro domain(s) IPR012864 Protein of unknown function DUF1637	6.61806	6.61131	6.25854	8.45763	7.89317	7.7986	1.554	0.002823	0.04648
Solyc06g065530	AT1G29670	GDSL esterase/lipase At1g29670 (AHRD V1 ***- GDL15_ARATH); contains Interpro domain(s) IPR001087 Lipase, GDSL	7.71008	7.32847	6.69666	8.71245	8.97339	8.70354	1.551	0.007338	0.05852
Solyc04g070970	AT5G06530	ABC transporter G family member 22 (AHRD V1 **** AB22G_ARATH); contains Interpro domain(s) IPR003439 ABC transporter-like	6.29114	5.74759	6.36739	8.06148	7.56588	7.41696	1.546	0.00497	0.05259
Solyc05g009500	AT1G68570	Peptide transporter (AHRD V1 **-* A6YJX4_9MAGN); contains Interpro domain(s) IPR000109 TGF-beta receptor, type I/II extracellular region	10.7525	11.7837	10.7151	13.0659	12.5481	12.2729	1.545	0.02126	0.08443
Solyc12g100180	AT1G15520	ATP-binding cassette transporter (AHRD V1 ***- D8RL93_SELML); contains Interpro domain(s) IPR013525 ABC-2 type transporter	8.01715	9.24728	7.69391	9.85859	9.58508	10.1495	1.545	0.03668	0.1056
Solyc08g008020	AT4G11610	Phosphoribosylanthranilate transferase (Fragment) (AHRD V1 *--- Q43085_PEA); contains Interpro domain(s) IPR013583 Phosphoribosyltransferase C-terminal, plant	9.26888	8.16186	8.22027	10.5675	10.0633	9.65236	1.544	0.02587	0.09126
Solyc11g042870	AT2G47610	Unknown Protein (AHRD V1)	10.0792	9.64141	9.51056	11.8084	11.6954	10.3561	1.543	0.03609	0.1048
Solyc03g097410	AT5G16760	Inositol-tetrakisphosphate 1-kinase 1 (AHRD V1 **** B6TJ44_MAIZE); contains Interpro domain(s) IPR008656 Inositol 1, 3, 4-trisphosphate 56-kinase	6.25066	6.78652	6.22999	7.78149	8.48641	7.62067	1.54	0.008777	0.06164
Solyc03g111130	AT5G03860	Malate synthase (AHRD V1 **** B9RAK0_RICCO); contains Interpro domain(s) IPR006252 Malate synthase A	10.8295	9.40987	10.1483	11.3068	12.2459	11.4562	1.54	0.03755	0.1066
Solyc10g074440	AT3G12500	Endochitinase (Chitinase) (AHRD V1 **** Q43184_SOLTU); contains Interpro domain(s) IPR016283 Glycoside hydrolase, family 19	13.6706	14.8378	13.5679	15.1483	15.497	16.0495	1.54	0.0336	0.1024
Solyc02g092880	AT4G37300	Unknown Protein (AHRD V1)	7.86508	8.562	7.79644	9.53207	9.58029	9.72732	1.539	0.003614	0.04936
Solyc12g011200	AT4G18170	WRKY transcription factor 29 (AHRD V1 ***- C9DI18_9ROSI); contains Interpro domain(s) IPR003657 DNA-binding WRKY	6.95005	7.9222	6.20739	8.60478	8.31051	8.78265	1.539	0.04042	0.11
Solyc09g015170	AT3G51740	Receptor like kinase, RLK	11.7313	11.179	11.4945	13.3906	13.0828	12.53	1.533	0.006797	0.05711
Solyc06g066310	AT1G31910	Phosphomevalonate kinase (AHRD V1 ***- Q944G1_HEVBR); contains Interpro domain(s) IPR016005 Phosphomevalonate kinase, ERG8	7.39926	7.01934	6.78434	8.60879	8.85791	8.33343	1.532	0.002838	0.04648
Solyc08g048250	AT4G18360	L-lactate dehydrogenase (AHRD V1 ***- C0RY96_PARBP); contains Interpro domain(s) IPR012133 Alpha-hydroxy acid dehydrogenase, FMN-dependent	9.81515	9.75874	9.87181	11.522	11.3362	11.1704	1.528	0.0001381	0.03212
Solyc04g079130	AT5G42700	B3 domain-containing protein At5g42700 (AHRD V1 ***- Y5270_ARATH); contains Interpro domain(s) IPR003340 Transcriptional factor B3	11.3991	11.3166	10.9378	13.1316	12.6384	12.4643	1.527	0.003385	0.04861
Solyc01g105890	AT3G25810	(E)-beta-ocimene synthase (AHRD V1 **** Q5CD81_CITUN); contains Interpro domain(s) IPR005630 Terpene synthase, metal-binding domain	6.34686	6.94908	6.11154	8.59936	7.37122	8.0055	1.523	0.02461	0.08944
Solyc10g084890	AT5G59580	UDP-glucosyltransferase (AHRD V1 ***- C0LNQ9_MAIZE); contains Interpro domain(s) IPR002213 UDP-glucuronosyl/UDP-glucosyltransferase	8.08003	8.57482	7.54092	9.67423	9.47872	9.60883	1.522	0.007458	0.0588
Solyc00g188850	AT3G48980	Glycosyltransferase CAZy family GT90 (Fragment) (AHRD V1 **-- D8R0N7_SELML); contains Interpro domain(s) IPR008539 Protein of unknown function DUF821, CAP10-like	5.44772	6.2988	5.65519	7.61332	6.85667	7.49301	1.52	0.01192	0.06858
Solyc10g074460	AT3G12500	Endochitinase (Chitinase) (AHRD V1 *-** Q43184_SOLTU); contains Interpro domain(s) IPR000726 Glycoside hydrolase, family 19, catalytic	13.5958	14.7711	13.4833	14.9806	15.5669	15.8533	1.517	0.03533	0.1041
Solyc01g073970	AT5G65360	Histone H3 (AHRD V1 ***- D8L9K7_WHEAT); contains Interpro domain(s) IPR000164 Histone H3	13.7341	13.2166	12.729	15.074	14.8579	14.2934	1.515	0.01518	0.07486
Solyc01g090730	AT1G02065	Squamosa promoter binding protein 1 (AHRD V1 *-*- Q1MU24_PHYPA); contains Interpro domain(s) IPR004333 Transcription factor, SBP-box	9.53669	8.89475	8.12573	10.7166	10.3087	10.0765	1.515	0.02789	0.09419
Solyc03g120690	AT1G52240	Dynein light chain 1 cytoplasmic (AHRD V1 ***- C1C420_RANCA); contains Interpro domain(s) IPR001372 Dynein light chain, type 1 and 2	7.53251	6.73441	7.04688	8.60879	8.69472	8.55498	1.515	0.003015	0.04711
Solyc05g007480	AT2G02950	Phytochrome kinase substrate 1 (AHRD V1 ***- D7LQB9_ARALY)	9.19511	8.88664	8.75662	10.7967	10.395	10.184	1.512	0.002418	0.04493
Solyc08g082670	AT4G23990	Cellulose synthase (AHRD V1 **** B9IMB3_POPTR); contains Interpro domain(s) IPR005150 Cellulose synthase	12.071	11.4627	11.1147	13.424	12.9793	12.7815	1.512	0.01103	0.06643
Solyc03g082950	NA	Unknown Protein (AHRD V1)	13.9016	12.5287	12.4379	14.563	14.5966	14.2401	1.51	0.03615	0.1049
Solyc03g116180	NA	Unknown Protein (AHRD V1)	8.52217	8.43245	8.49527	10.2374	10.4836	9.25557	1.509	0.01596	0.07639
Solyc02g083640	AT3G51280	Male sterility 5 family protein (Fragment) (AHRD V1 *-*- B1Q3A0_BRACM); contains Interpro domain(s) IPR011990 Tetratricopeptide-like helical	11.2636	11.1045	10.5616	12.8397	12.4593	12.151	1.507	0.006637	0.05691
Solyc09g014970	AT2G23610	Alpha-hydroxynitrile lyase (AHRD V1 **-- O49897_MANES); contains Interpro domain(s) IPR000073 Alpha/beta hydrolase fold-1	7.01191	6.20576	6.26949	7.88861	8.24743	7.87228	1.507	0.006234	0.05572
Solyc06g060320	AT1G21810	Filament-like plant protein (Fragment) (AHRD V1 ***- FPP_SOLLC); contains Interpro domain(s) IPR008587 Protein of unknown function DUF869, plant	8.02132	7.99846	7.74664	9.92305	9.03038	9.32563	1.504	0.005573	0.05407
Solyc07g054910	AT2G23610	Alpha-hydroxynitrile lyase (AHRD V1 *--- O49897_MANES)	5.88413	5.98438	5.2534	7.52926	7.21532	6.88746	1.503	0.006952	0.05748
Solyc08g029090	AT3G18990	B3 domain-containing protein At3g18960 (AHRD V1 *-*- Y3896_ARATH); contains Interpro domain(s) IPR003340 Transcriptional factor B3	7.92962	8.32183	8.15723	9.93599	9.47366	9.50096	1.501	0.001336	0.03999
Solyc07g052170	AT5G42510	Dirigent-like protein (AHRD V1 ***- A6YQZ6_PICSI); contains Interpro domain(s) IPR004265 Plant disease resistance response protein	6.65908	5.7341	5.4311	7.8367	7.49668	6.98369	1.498	0.02813	0.09447
Solyc11g007460	AT5G49690	UDP-glucosyltransferase (AHRD V1 ***- Q8LKG3_STERE); contains Interpro domain(s) IPR002213 UDP-glucuronosyl/UDP-glucosyltransferase	6.00699	6.0566	5.65519	7.92394	7.40495	6.87214	1.494	0.01047	0.06535
Solyc11g068700	NA	Unknown Protein (AHRD V1)	9.12169	9.30287	9.43926	11.0015	11.1501	10.1801	1.489	0.009153	0.06244
Solyc02g081980	AT5G18280	Ectonucleoside triphosphate diphosphohydrolase 6 (AHRD V1 **-- Q6YHK4_CAVPO); contains Interpro domain(s) IPR000407 Nucleoside phosphatase GDA1/CD39	13.0187	12.4852	12.2883	14.446	13.9964	13.8117	1.487	0.006696	0.05692
Solyc09g091730	AT3G24130	Pectinesterase (AHRD V1 **** B9RWI7_RICCO); contains Interpro domain(s) IPR000070 Pectinesterase, catalytic	7.42468	7.58917	6.16278	8.83124	8.24068	8.55706	1.484	0.03691	0.106
Solyc12g005480	AT1G03780	Targeting protein for Xklp2 containing protein expressed (AHRD V1 *--- Q10Q22_ORYSJ); contains Interpro domain(s) IPR009675 Targeting for Xklp2	8.56343	8.89551	9.02807	10.9153	9.73411	10.2897	1.484	0.01571	0.07577
Solyc03g026040	AT5G07280	Receptor like kinase, RLK	8.49743	9.0863	7.48933	10.0145	9.93452	9.56673	1.481	0.03819	0.1074
Solyc06g008980	AT4G02800	Unknown Protein (AHRD V1)	10.2275	9.53199	8.87081	11.2783	11.166	10.6289	1.481	0.02815	0.09447
Solyc02g071580	AT5G45650	Subtilisin-like protease (AHRD V1 ***- Q9FK77_ARATH); contains Interpro domain(s) IPR015500 Peptidase S8, subtilisin-related	8.36695	7.22137	7.4613	9.39994	9.04411	9.03657	1.477	0.01607	0.07665
Solyc09g098420	AT5G07280	Receptor like kinase, RLK	6.9636	5.88413	6.78434	8.72159	7.59354	7.74075	1.475	0.03879	0.1083
Solyc10g080640	AT3G58480	Calmodulin binding protein (AHRD V1 *--* B6U0B7_MAIZE)	6.02372	6.43008	6.52452	7.91475	7.62919	7.85732	1.474	0.001127	0.03998
Solyc03g083170	AT3G49250	At5g24280-like protein (Fragment) (AHRD V1 *-*- Q3YI82_ARALY)	4.90581	5.53328	5.57927	6.84939	6.63146	6.94616	1.47	0.003404	0.04861
Solyc12g049620	NA	Unknown Protein (AHRD V1)	7.54672	7.54415	8.20609	9.54701	9.14831	9.01116	1.47	0.005725	0.05442
Solyc04g078690	AT4G36930	BHLH transcription factor (AHRD V1 *-*- B6TXR4_MAIZE); contains Interpro domain(s) IPR001092 Basic helix-loop-helix dimerisation region bHLH	12.1576	11.8902	10.9176	13.3476	13.2014	12.8244	1.469	0.02268	0.08688
Solyc01g080800	AT2G15220	PBSP domain-containing protein (AHRD V1 **-- C9S7G7_VERA1); contains Interpro domain(s) IPR007541 Plant Basic Secretory Protein	5.78187	5.18894	5.57927	7.39784	7.14145	6.39694	1.462	0.01354	0.07162
Solyc04g078720	AT5G67090	Subtilisin-like protease (AHRD V1 **-- Q38708_ALNGL); contains Interpro domain(s) IPR015500 Peptidase S8, subtilisin-related	6.62903	6.46316	6.34094	8.2387	8.04473	7.51946	1.457	0.003208	0.04781
Solyc06g008050	AT4G28720	Monooxygenase (AHRD V1 **** D5ZV09_9ACTO); contains Interpro domain(s) IPR000103 Pyridine nucleotide-disulphide oxidoreductase, class-II	7.86508	7.16803	8.07937	8.91033	9.31877	9.24609	1.454	0.008602	0.06158
Solyc01g087810	AT5G67090	Subtilisin-like protease (AHRD V1 **-- O82777_SOLLC); contains Interpro domain(s) IPR015500 Peptidase S8, subtilisin-related	7.89645	7.35662	7.59229	9.28728	9.20859	8.69674	1.449	0.003926	0.04997
Solyc04g078940	AT4G33400	Vacuolar import and degradation protein VID27 (AHRD V1 *--- B3LP56_YEAS1); contains Interpro domain(s) IPR013863 Vacuolar import and degradation, Vid27-related	10.4363	10.223	9.97283	11.8911	11.6793	11.3965	1.445	0.001809	0.04271
Solyc01g066570	AT5G49120	Genomic DNA chromosome 5 TAC clone K14A3 (AHRD V1 *--- Q9FGQ9_ARATH); contains Interpro domain(s) IPR007650 Protein of unknown function DUF581	9.46518	9.92503	8.30975	10.9277	10.6617	10.4355	1.442	0.04515	0.1152
Solyc05g010320	AT3G55120	Chalcone--flavonone isomerase (AHRD V1 ***- D7LV11_ARALY); contains Interpro domain(s) IPR003466 Chalcone isomerase, subgroup	14.4504	13.5344	13.5614	15.2153	15.379	15.2676	1.439	0.009172	0.06245
Solyc07g016050	AT1G27570	Lysine decarboxylase (AHRD V1 **** Q8YMP6_ANASP); contains Interpro domain(s) IPR000310 Orn/Lys/Arg decarboxylase, major region	8.13559	9.03588	7.55761	9.92595	9.11802	9.98439	1.433	0.04913	0.1194
Solyc01g091360	AT3G60810	Homology to unknown gene (AHRD V1 ***- Q00VP3_OSTTA); contains Interpro domain(s) IPR010865 Protein of unknown function DUF1499	8.51988	7.27436	7.23021	9.45348	9.06221	8.79461	1.429	0.03697	0.106
Solyc03g082800	NA	Unknown Protein (AHRD V1)	6.03843	5.7341	5.92824	7.61792	7.51848	6.84625	1.427	0.005229	0.05312
Solyc05g018700	AT1G77510	Protein disulfide isomerase (AHRD V1 **** Q6IV17_IPOBA); contains Interpro domain(s) IPR013766 Thioredoxin domain	9.97319	10.1395	10.3797	11.4058	11.5933	11.7618	1.423	0.0008119	0.03668
Solyc02g079600	AT1G66910	Receptor-like protein kinase (AHRD V1 *-*- Q9M575_ORYSA)	6.867	6.27881	6.82414	8.23011	7.77574	8.22891	1.422	0.004216	0.05091
Solyc10g005080	AT2G46830	Late elongated hypocotyl and circadian clock associated-1-like	7.56334	8.68087	7.42468	9.45022	9.34008	9.12622	1.416	0.02575	0.09116
Solyc10g079570	AT3G26040	Acyltransferase (AHRD V1 *--- Q58VT1_CAPFR); contains Interpro domain(s) IPR003480 Transferase	5.53328	5.27529	5.36554	6.6955	7.26149	6.46384	1.416	0.004704	0.0519
Solyc10g085550	AT2G36530	Enolase (AHRD V1 ***- C5J0G6_TOBAC); contains Interpro domain(s) IPR000941 Enolase	13.2785	13.0601	12.7128	14.7414	14.5142	14.0339	1.413	0.006022	0.05501
Solyc06g043150	AT5G13840	WD-repeat cell cycle regulatory protein (AHRD V1 **-- Q6T2Z5_SOYBN); contains Interpro domain(s) IPR017986 WD40 repeat, region	10.1781	9.63462	9.67606	11.6069	11.3115	10.8076	1.412	0.008365	0.06108
Solyc12g100270	AT1G02205	CER1 (AHRD V1 **-- B6TFH3_MAIZE); contains Interpro domain(s) IPR006694 Fatty acid hydroxylase	4.68057	5.46959	5.05069	7.18217	6.49949	5.75652	1.412	0.03988	0.1095
Solyc10g055800	AT3G12500	Chitinase (AHRD V1 ***- B9VRK7_CAPAN); contains Interpro domain(s) IPR016283 Glycoside hydrolase, family 19	13.8554	15.1364	13.8928	15.2724	15.6895	16.1521	1.41	0.04558	0.1158
Solyc05g013000	AT3G45070	Sulfotransferase 5a (AHRD V1 ***- C5H9P6_BRARP); contains Interpro domain(s) IPR000863 Sulfotransferase	5.62384	5.95948	5.2534	7.29977	7.0739	6.69027	1.409	0.006485	0.05654
Solyc05g026100	AT5G36870	Unknown Protein (AHRD V1)	8.69906	7.35662	8.73717	9.46909	9.83917	9.70603	1.407	0.03935	0.109
Solyc02g065020	AT5G66800	Unknown Protein (AHRD V1)	6.54783	6.77229	5.98058	8.51035	7.76859	7.2358	1.405	0.03274	0.1011
Solyc07g066040	AT5G56120	Unknown Protein (AHRD V1)	11.181	10.8174	11.8859	13.0194	12.3407	12.727	1.401	0.01936	0.08158
Solyc01g106540	AT4G17000	Unknown Protein (AHRD V1)	9.48729	9.72526	10.0032	11.8826	10.6153	10.9062	1.396	0.0274	0.09354
Solyc03g114380	AT1G18550	Kinesin family protein (AHRD V1 *-*- C5FSE4_NANOT); contains Interpro domain(s) IPR001752 Kinesin, motor region	9.5173	9.72376	9.33813	11.352	10.7689	10.6397	1.394	0.004771	0.05213
Solyc10g083290	AT3G52600	Beta-fructofuranosidase insoluble isoenzyme 2 (AHRD V1 **-- B6U1H5_MAIZE); contains Interpro domain(s) IPR018053 Glycoside hydrolase, family 32, active site IPR013148 Glycosyl hydrolases family 32, N-terminal IPR001362 Glycoside hydrolase, family 32	6.9636	6.10107	6.80384	7.94702	8.01157	8.0838	1.391	0.006542	0.05666
Solyc03g026360	AT5G62150	Peptidoglycan-binding LysM domain-containing protein (AHRD V1 ***- D7MLA8_ARALY); contains Interpro domain(s) IPR018392 Peptidoglycan-binding lysin domain	5.21183	6.49283	5.11801	7.19125	6.72193	7.08058	1.39	0.04047	0.1101
Solyc00g029190	AT1G68040	S-adenosyl-L-methionine salicylic acid carboxyl methyltransferase (AHRD V1 **** A7XZE9_9MAGN); contains Interpro domain(s) IPR005299 SAM dependent carboxyl methyltransferase	7.17553	7.50365	6.49949	8.59766	8.16898	8.58033	1.389	0.01319	0.07116
Solyc01g103660	AT1G34340	Alpha/beta hydrolase fold (AHRD V1 *--- B0KN71_PSEPG)	7.02858	7.18713	6.07455	8.34327	8.19793	7.91475	1.389	0.01982	0.08213
Solyc01g009680	AT3G45140	Lipoxygenase (AHRD V1 ***- C0KKU8_SOLLC); contains Interpro domain(s) IPR001246 Lipoxygenase, plant	8.7044	8.6966	8.32633	10.8883	9.35209	9.64794	1.387	0.04644	0.1168
Solyc08g005640	AT1G79460	Ent-kaurene synthase-like protein 1 (AHRD V1 **** Q673F9_HORVD); contains Interpro domain(s) IPR005630 Terpene synthase, metal-binding domain	9.30952	10.0024	10.2971	11.4454	10.7735	11.5523	1.387	0.02192	0.08558
Solyc09g065100	AT4G09820	Transcription factor (AHRD V1 *--* Q9M4A8_MAIZE); contains Interpro domain(s) IPR001092 Basic helix-loop-helix dimerisation region bHLH	7.8774	6.93343	7.15459	8.89349	8.93424	8.29987	1.387	0.0168	0.07783
Solyc09g010060	AT2G36200	Kinesin (AHRD V1 ***- Q86ZA8_COCHE); contains Interpro domain(s) IPR001752 Kinesin, motor region	9.74325	10.0768	10.1452	11.8407	11.0592	11.2246	1.386	0.006656	0.05691
Solyc09g014550	AT5G28010	Major latex-like protein (AHRD V1 **-- B5THI3_PANGI); contains Interpro domain(s) IPR000916 Bet v I allergen	5.40296	5.40863	5.11801	6.32753	7.09164	6.66975	1.386	0.004521	0.0517
Solyc03g071630	AT2G16940	Splicing factor-like protein (AHRD V1 *-*- Q9FIB8_ARATH); contains Interpro domain(s) IPR006509 Splicing factor, CC1-like	8.52869	8.57482	8.36695	10.4171	10.2856	8.92252	1.385	0.0453	0.1154
Solyc09g083380	AT2G30620	Histone H1 (AHRD V1 *-*- B6TC95_MAIZE); contains Interpro domain(s) IPR005818 Histone H1/H5	14.6355	14.446	14.3692	16.0661	15.7725	15.7684	1.385	0.0003936	0.03507
Solyc10g007510	AT1G78520	Glucan endo-1 3-beta-glucosidase 4 (AHRD V1 ***- B6T324_MAIZE); contains Interpro domain(s) IPR012946 X8	8.20324	7.36686	7.06809	8.70771	9.06558	9.01373	1.383	0.01803	0.07936
Solyc12g098930	AT3G06483	Pyruvate dehydrogenase kinase (AHRD V1 ***- Q700B0_CICAR); contains Interpro domain(s) IPR018955 Branched-chain alpha-ketoacid dehydrogenase kinase/Pyruvate dehydrogenase kinase, mitochondrial	5.44772	6.07098	5.27529	7.02119	6.77997	7.12948	1.379	0.006313	0.05591

## Sheet: Table S2
Supplemental Table S2. Top 300 downregulated genes in DEGs (p<0.05)
probe ID	AGI Code	Annotation	Positive DIF 1	Positive DIF 2	Positive DIF 3	Negative DIF 1	Negative DIF 2	Negative DIF 3	Log2 Signal Ratio	p-Value	q-Value
Solyc01g097510	AT2G38760	Annexin 3 (AHRD V1 ***- A9X4R3_BRAJU); contains Interpro domain(s) IPR015472 Annexin like protein IPR001464 Annexin	8.22148	8.44458	8.37458	6.52452	6.92603	6.98369	-1.535	0.0006389	0.0354
Solyc04g072940	AT1G78110	Unknown Protein (AHRD V1)	11.0483	11.403	11.4196	9.71249	9.65966	9.8939	-1.535	0.0003969	0.03507
Solyc01g110800	AT4G38840	Auxin-induced SAUR-like protein (AHRD V1 ***- Q8S351_CAPAN); contains Interpro domain(s) IPR003676 Auxin responsive SAUR protein	8.60879	7.15375	8.08867	6.99693	6.17115	6.06919	-1.538	0.04099	0.1107
Solyc01g005680	AT5G11950	Cytokinin riboside 5&apos;-monophosphate phosphoribohydrolase LOG (AHRD V1 **-- LOG_ORYSJ); contains Interpro domain(s) IPR005269 Conserved hypothetical protein CHP00730	12.894	12.9113	13.1972	10.7256	11.7509	11.9104	-1.539	0.01604	0.07661
Solyc05g006500	AT1G10460	Germin-like protein 5 (AHRD V1 ***- C7S8B9_SOYBN); contains Interpro domain(s) IPR014710 RmlC-like jelly roll fold	6.26324	7.00724	7.45788	5.63356	5.31207	5.15897	-1.541	0.01478	0.07419
Solyc01g066510	AT5G49150	Genomic DNA chromosome 5 TAC clone K21P3 (AHRD V1 **-- Q9FJ23_ARATH); contains Interpro domain(s) IPR001298 Filamin/ABP280 repeat	9.27704	8.67647	9.70055	8.10666	7.28365	7.63676	-1.542	0.01549	0.07536
Solyc12g044330	AT3G16240	Aquaporin (AHRD V1 ***- O81186_VERFO); contains Interpro domain(s) IPR012269 Aquaporin	17.0412	16.1568	17.0168	14.9655	15.0027	15.6025	-1.548	0.01224	0.06945
Solyc05g008110	AT1G23040	Unknown Protein (AHRD V1)	10.7164	10.648	10.6317	8.46717	9.44419	9.43701	-1.549	0.00891	0.062
Solyc06g072630	AT5G23660	MtN3-like protein (AHRD V1 **-- Q9LUE3_ARATH); contains Interpro domain(s) IPR018179 RAG1-activating protein 1 homologue	7.42468	7.73202	7.44759	6.04026	5.88617	6.01817	-1.553	0.0001457	0.03212
Solyc03g082510	AT2G46690	Auxin-responsive family protein (AHRD V1 **-- D7M515_ARALY); contains Interpro domain(s) IPR003676 Auxin responsive SAUR protein	12.9876	12.8959	13.6104	10.748	11.934	12.1409	-1.557	0.03331	0.1019
Solyc09g011190	AT5G02090	Unknown Protein (AHRD V1)	10.7436	10.9916	10.2985	9.18068	9.25763	8.91407	-1.56	0.002382	0.0448
Solyc10g007750	AT2G42900	Unknown Protein (AHRD V1); contains Interpro domain(s) IPR007541 Plant Basic Secretory Protein	8.94952	7.99846	8.20324	6.50612	7.00209	6.96264	-1.56	0.009113	0.06228
Solyc02g087470	AT1G69970	Unknown Protein (AHRD V1)	6.76347	7.65388	7.46946	5.23116	5.78077	6.18443	-1.563	0.01563	0.07565
Solyc01g095170	AT2G46150	Harpin-induced protein (AHRD V1 ***- B6SP51_MAIZE); contains Interpro domain(s) IPR010847 Harpin-induced 1	8.27505	8.41071	8.51922	6.18608	7.27125	7.05685	-1.564	0.009963	0.06377
Solyc01g104390	AT2G02850	Blue copper protein (AHRD V1 **-- B6TT37_MAIZE); contains Interpro domain(s) IPR003245 Plastocyanin-like	6.37899	7.235	6.93932	5.3597	5.06513	5.42831	-1.567	0.004667	0.0519
Solyc04g079470	AT1G47710	Serpin (Serine protease inhibitor) (AHRD V1 **-* Q53P13_ORYSJ); contains Interpro domain(s) IPR015554 Protease inhibitor I4, serpin, plant	8.87184	9.6877	10.2927	7.51946	7.94043	8.69036	-1.567	0.04294	0.1127
Solyc08g068850	AT4G27500	Proton pump interactor 1 (AHRD V1 ***- D5L6G0_SOLTU)	7.41696	8.48272	7.20557	6.00886	6.03843	6.35569	-1.567	0.01881	0.08078
Solyc03g005200	AT3G22600	Non-specific lipid-transfer protein (AHRD V1 ***- C6T196_SOYBN); contains Interpro domain(s) IPR013770 Plant lipid transfer protein and hydrophobic protein, helical	7.38279	6.59337	7.04233	5.4311	5.51499	5.36845	-1.568	0.00252	0.04535
Solyc11g013740	AT5G46070	Guanylate binding protein (AHRD V1 ***- Q90892_CHICK); contains Interpro domain(s) IPR015894 Guanylate-binding protein, N-terminal	9.15434	8.75801	8.82568	7.46538	7.05685	7.51092	-1.568	0.001158	0.03998
Solyc11g006990	AT3G54260	Os06g0207500 protein (Fragment) (AHRD V1 **-- Q0DDQ9_ORYSJ); contains Interpro domain(s) IPR004253 Protein of unknown function DUF231, plant	15.1301	15.7226	15.6317	13.6863	13.958	14.1216	-1.573	0.002157	0.04364
Solyc02g084280	NA	Unknown Protein (AHRD V1)	8.43471	7.97357	9.41895	7.53251	6.76015	6.80921	-1.575	0.03326	0.1019
Solyc04g011440	AT3G12580	heat shock protein (AHRD V1 ***- B2D2G5_CAPSN); contains Interpro domain(s) IPR013126 Heat shock protein 70	12.6442	12.7996	12.9267	10.5965	11.3324	11.715	-1.576	0.009601	0.06306
Solyc06g054090	AT2G32030	Ribosomal-protein-alanine N-acetyltransferase (AHRD V1 **** D3FS71_BACPE); contains Interpro domain(s) IPR000182 GCN5-related N-acetyltransferase	9.72042	9.48947	9.80839	7.86817	8.0055	8.41635	-1.576	0.001157	0.03998
Solyc04g074740	AT1G72230	Blue copper-like protein (AHRD V1 *--- A3F8V0_GOSHI); contains Interpro domain(s) IPR003245 Plastocyanin-like	11.8113	11.5532	12.0113	9.93267	10.3716	10.3405	-1.577	0.001242	0.03998
Solyc07g014690	AT4G10310	Potassium transporter (AHRD V1 **** A0MNZ1_THEHA); contains Interpro domain(s) IPR003445 Cation transporter	8.74448	7.15375	8.34808	6.1098	6.71508	6.68151	-1.58	0.03777	0.1068
Solyc04g072720	AT1G22120	Unknown Protein (AHRD V1)	6.53103	6.75904	7.00771	4.89777	5.26595	5.38868	-1.582	0.001429	0.04049
Solyc03g026160	AT3G61060	F-box family protein (AHRD V1 ***- B9ID33_POPTR)	9.01675	9.69083	9.15518	7.55314	7.72265	7.82588	-1.587	0.001971	0.04326
Solyc04g072920	AT5G65140	Trehalose-6-phosphate phosphatase (AHRD V1 ***- D7KV74_ARALY); contains Interpro domain(s) IPR003337 Trehalose-phosphatase	11.2951	11.9051	11.8512	9.11162	10.3849	10.7932	-1.587	0.04303	0.1128
Solyc01g008510	AT1G51400	Photosystem II 5 kDa protein, chloroplastic (AHRD V1 *-*- PST2_GOSHI)	6.80707	7.30129	6.83155	5.49381	5.53328	5.14204	-1.59	0.001442	0.04066
Solyc10g081300	AT5G04200	Metacaspase 7 (AHRD V1 *-*- D7KWG9_ARALY); contains Interpro domain(s) IPR011600 Peptidase C14, caspase catalytic	10.9687	11.6374	10.8755	9.48637	9.64194	9.58194	-1.59	0.002868	0.04648
Solyc03g080060	AT5G55830	Receptor-like kinase (AHRD V1 **** A7VM32_MARPO); contains Interpro domain(s) IPR001220 Legume lectin, beta chain	12.3335	12.578	12.42	10.4848	10.9677	11.1063	-1.591	0.001392	0.03999
Solyc01g102290	AT3G05890	Stress-induced hydrophobic peptide (AHRD V1 **-- B9N409_POPTR); contains Interpro domain(s) IPR000612 Uncharacterised protein family UPF0057	14.3333	13.967	14.7138	11.8075	12.9967	13.4333	-1.592	0.04011	0.1097
Solyc03g006250	AT1G28590	GDSL esterase/lipase At1g28590 (AHRD V1 **** GDL8_ARATH); contains Interpro domain(s) IPR001087 Lipase, GDSL	11.3686	11.6202	12.1063	9.72866	10.1606	10.4232	-1.594	0.005776	0.05446
Solyc10g085130	AT5G01520	Zinc finger family protein (AHRD V1 **-- D7M6I2_ARALY); contains Interpro domain(s) IPR018957 Zinc finger, C3HC4 RING-type	9.50179	10.0016	9.96701	8.00503	8.14263	8.54036	-1.594	0.002182	0.04364
Solyc00g028960	AT1G03020	Glutaredoxin family protein (AHRD V1 ***- D7KCA5_ARALY); contains Interpro domain(s) IPR011905 Glutaredoxin-like, plant II	9.20105	7.82588	9.24965	7.02119	7.10174	7.36904	-1.595	0.029	0.09571
Solyc05g050440	AT5G02180	Amino acid transporter (AHRD V1 ***- B9HY05_POPTR); contains Interpro domain(s) IPR013057 Amino acid transporter, transmembrane	10.1306	9.94882	10.3428	7.72436	8.76369	9.14821	-1.595	0.02228	0.08627
Solyc08g078760	AT5G47580	AT5g47580/MNJ7_17 (AHRD V1 ***- Q9FGJ9_ARATH)	7.79156	8.30634	8.74448	6.29114	6.54976	7.20027	-1.6	0.0143	0.07309
Solyc02g078160	AT4G32480	Plant-specific domain TIGR01615 family protein (AHRD V1 ***- B6UDN7_MAIZE); contains Interpro domain(s) IPR006502 Protein of unknown function DUF506, plant	11.859	13.414	12.2442	10.251	11.0866	11.3726	-1.602	0.04973	0.1201
Solyc09g092300	AT3G46530	Cc-nbs, resistance protein fragment	9.872	10.2042	10.5481	8.28645	8.50208	9.01373	-1.607	0.005238	0.05312
Solyc01g005760	AT3G05650	LRR receptor-like serine/threonine-protein kinase, RLP	8.30634	9.28997	9.67194	7.38495	7.4431	7.61332	-1.609	0.01753	0.07884
Solyc11g066360	AT5G22930	Unknown Protein (AHRD V1); contains Interpro domain(s) IPR012862 Protein of unknown function DUF1635	12.9665	12.923	13.528	11.0566	11.7443	11.7841	-1.611	0.006247	0.05574
Solyc04g076010	AT1G02070	Zinc ion binding protein (AHRD V1 *-*- D7LRR6_ARALY)	12.2081	12.809	12.3807	10.0824	11.1542	11.3177	-1.615	0.01936	0.08158
Solyc01g010430	AT3G28630	cDNA clone J023121M11 full insert sequence (AHRD V1 **-- B7F743_ORYSJ); contains Interpro domain(s) IPR007679 Protein of unknown function DUF569	9.46118	9.57408	10.3574	7.63283	8.36312	8.53713	-1.62	0.01486	0.07443
Solyc08g007570	AT3G60890	Unknown Protein (AHRD V1)	15.7552	15.3865	16.0828	13.2963	14.3425	14.7256	-1.62	0.02651	0.09231
Solyc10g083820	AT2G36710	Pectinesterase (AHRD V1 ***- B9MTJ5_POPTR); contains Interpro domain(s) IPR000070 Pectinesterase, catalytic	7.33146	7.9222	8.23231	6.37175	6.28961	5.96527	-1.62	0.005161	0.05305
Solyc05g014280	AT4G27670	Heat shock protein (AHRD V1 ***- A9QVH3_9FABA); contains Interpro domain(s) IPR002068 Heat shock protein Hsp20	8.68846	7.19618	8.55178	6.59337	6.48346	6.49016	-1.623	0.02732	0.09351
Solyc01g007190	NA	Unknown Protein (AHRD V1)	10.5562	11.4657	10.1922	8.86566	9.24847	9.22435	-1.625	0.01511	0.07472
Solyc08g008080	AT3G61460	RING finger protein (AHRD V1 *-*- C5FG83_NANOT); contains Interpro domain(s) IPR018957 Zinc finger, C3HC4 RING-type	10.9932	10.8724	10.5512	9.60844	8.97507	8.94903	-1.628	0.002988	0.04711
Solyc02g065600	AT5G15900	Leaf senescence protein-like (AHRD V1 ***- Q8RV74_ORYSJ); contains Interpro domain(s) IPR004253 Protein of unknown function DUF231, plant	12.1755	12.0184	12.3286	10.0857	10.6571	10.893	-1.629	0.003121	0.04752
Solyc08g082130	NA	Unknown Protein (AHRD V1)	12.4544	13.4679	13.3425	10.8102	11.4853	12.0786	-1.63	0.02842	0.09484
Solyc06g051020	AT5G05480	Peptide-N4-(N-acetyl-beta-glucosaminyl)asparagine amidase A (AHRD V1 *-*- C5JGX5_AJEDS)	11.302	11.8854	11.455	9.24342	10.0926	10.4129	-1.631	0.01391	0.07258
Solyc02g076800	AT1G29195	Unknown Protein (AHRD V1)	11.4611	11.7737	11.4753	9.84232	9.91242	10.0595	-1.632	0.0001712	0.03263
Solyc10g081930	NA	Unknown Protein (AHRD V1)	8.90331	9.99373	8.33212	7.13163	7.58855	7.61332	-1.632	0.03329	0.1019
Solyc10g049580	AT4G37450	Unknown Protein (AHRD V1)	14.4798	15.4663	15.379	13.4101	13.4583	13.5549	-1.634	0.006812	0.05713
Solyc04g076950	AT1G58340	Multidrug resistance protein mdtK (AHRD V1 ***- MDTK_PROMH); contains Interpro domain(s) IPR002528 Multi antimicrobial extrusion protein MatE	10.0945	10.4838	10.2927	8.68145	8.59144	8.68321	-1.638	0.0001478	0.03212
Solyc07g054740	AT4G21450	Membrane associated protein-like protein (AHRD V1 ***- Q8LAZ8_ARATH); contains Interpro domain(s) IPR008962 PapD-like	12.0894	12.0315	12.7779	10.2808	10.7547	10.9401	-1.641	0.0061	0.05519
Solyc02g079560	AT1G11330	Receptor-like protein kinase (AHRD V1 ***- Q9ZT06_ARATH); contains Interpro domain(s) IPR001245 Tyrosine protein kinase	8.91345	8.77361	9.60914	7.16133	7.31872	7.87715	-1.646	0.008175	0.06067
Solyc09g007980	AT3G53235	Unknown Protein (AHRD V1)	13.665	13.9208	13.6813	11.1991	12.3951	12.7352	-1.646	0.02537	0.09066
Solyc01g101060	AT1G02500	S-adenosylmethionine synthase (AHRD V1 ***- B8LFH4_IPOBA); contains Interpro domain(s) IPR002133 S-adenosylmethionine synthetase	12.847	12.876	12.5727	11.0322	11.1117	11.1898	-1.654	0.0001015	0.03101
Solyc10g076280	AT5G03570	Solute carrier family 40 member 1 (AHRD V1 **-- S40A1_MOUSE); contains Interpro domain(s) IPR016196 Major facilitator superfamily, general substrate transporter	6.41607	7.35148	7.3957	5.38581	5.23116	5.57927	-1.656	0.007798	0.05971
Solyc12g013610	AT2G15760	Calmodulin-binding protein (AHRD V1 ***- D7L4F9_ARALY); contains Interpro domain(s) IPR012442 Protein of unknown function DUF1645	9.72526	9.94578	10.4039	7.48364	8.72643	8.87594	-1.663	0.02647	0.09226
Solyc04g007620	AT2G01300	Predicted by genscan and genefinder (AHRD V1 ***- Q9ZU37_ARATH)	7.85473	7.46198	8.10404	5.22153	6.63146	6.57141	-1.665	0.0285	0.09499
Solyc02g063170	AT1G67080	Homology to unknown gene (Fragment) (AHRD V1 *-*- Q01BV2_OSTTA)	9.60798	10.0737	10.1085	7.57032	8.45301	8.75286	-1.671	0.01278	0.07051
Solyc01g109810	AT5G66440	Genomic DNA chromosome 5 TAC clone K1F13 (AHRD V1 ***- Q9FJZ5_ARATH)	9.14619	8.92351	9.31906	6.96167	7.64279	7.75446	-1.677	0.003561	0.0492
Solyc01g010650	AT1G14360	UDP-galactose transporter 3 (AHRD V1 **** D7KBJ4_ARALY); contains Interpro domain(s) IPR013657 UAA transporter	10.1023	9.47788	9.91908	8.02363	8.22891	8.20813	-1.68	0.001028	0.03889
Solyc02g077030	AT4G18550	Lipase-like (AHRD V1 ***- Q8RZ40_ORYSJ); contains Interpro domain(s) IPR002921 Lipase, class 3	14.2134	14.28	14.2844	11.913	12.7186	13.1034	-1.681	0.00876	0.06164
Solyc06g050760	AT3G10985	Wound-induced protein 1 (AHRD V1 ***- WUN1_SOLTU); contains Interpro domain(s) IPR016533 Wound-induced protein, Wun1, subgroup	13.7992	13.4647	14.081	11.6429	12.1099	12.5394	-1.684	0.005846	0.0545
Solyc11g012420	AT5G47530	Membrane protein (AHRD V1 **-- B6ST21_MAIZE); contains Interpro domain(s) IPR017214 Uncharacterised conserved protein UCP037471	7.5826	8.15217	7.78857	5.6042	6.26949	6.59337	-1.685	0.007359	0.05855
Solyc04g008210	AT2G01850	Xyloglucan endotransglucosylase/hydrolase 13 (AHRD V1 **** C0IRH2_ACTDE); contains Interpro domain(s) IPR016455 Xyloglucan endotransglucosylase/hydrolase	10.4495	10.3435	10.2368	8.12831	8.77691	9.05624	-1.689	0.003885	0.04992
Solyc05g053620	AT5G24560	F-box protein PP2-B1 (AHRD V1 **-- PP2B1_ARATH)	7.79156	7.62707	7.60747	6.06919	5.49381	6.39694	-1.689	0.003348	0.04857
Solyc09g005180	AT2G46760	FAD-binding domain-containing protein (AHRD V1 **-- D7LF85_ARALY); contains Interpro domain(s) IPR010030 Plant-specific FAD-dependent oxidoreductase	10.455	9.99774	10.7394	8.6873	8.49959	8.93731	-1.689	0.00252	0.04535
Solyc01g110790	AT5G18010	Auxin-induced SAUR-like protein (AHRD V1 ***- Q8S351_CAPAN); contains Interpro domain(s) IPR003676 Auxin responsive SAUR protein	8.28953	6.98464	7.41026	6.6955	5.71363	5.20533	-1.69	0.04398	0.1139
Solyc03g098480	AT1G11230	Unknown Protein (AHRD V1)	11.2951	11.3101	10.953	8.74728	9.49847	10.2291	-1.694	0.01875	0.08071
Solyc03g007480	AT5G53310	Myosin (AHRD V1 ***- D2UY43_NAEGR); contains Interpro domain(s) IPR010926 Myosin tail 2	9.24827	8.87107	8.97507	7.44276	7.18713	7.38063	-1.695	0.0002406	0.03443
Solyc07g049550	AT1G05010	1-aminocyclopropane-1-carboxylate oxidase (AHRD V1 **** Q94F66_SOLTU); contains Interpro domain(s) IPR005123 Oxoglutarate and iron-dependent oxygenase	13.2993	13.3135	13.7233	11.7606	11.6086	11.8719	-1.698	0.0004309	0.03507
Solyc05g009180	AT1G68360	Zinc finger protein 6 (AHRD V1 ***- B6T066_MAIZE); contains Interpro domain(s) IPR007087 Zinc finger, C2H2-type	10.5851	11.0657	11.0821	9.10235	9.23835	9.29533	-1.699	0.0005996	0.03508
Solyc09g092010	AT2G32800	Unknown Protein (AHRD V1)	10.2877	11.0127	11.2639	8.85817	9.14524	9.45733	-1.701	0.00747	0.0588
Solyc09g059550	AT3G25130	Genomic DNA chromosome 3 P1 clone MJL12 (AHRD V1 *-*- Q9LSG4_ARATH)	11.1582	11.7991	11.5636	9.397	9.90598	10.1089	-1.703	0.003822	0.04992
Solyc10g076730	AT1G14890	Pectinesterase (AHRD V1 ***- A9NW72_PICSI); contains Interpro domain(s) IPR006501 Pectinesterase inhibitor	12.4564	12.6443	12.9372	10.8386	10.9288	11.1582	-1.704	0.0005464	0.03507
Solyc12g043150	AT1G79910	IST1-like protein (AHRD V1 *-*- D3BU39_POLPA); contains Interpro domain(s) IPR005061 Protein of unknown function DUF292, eukaryotic	8.03284	8.70036	9.35144	6.73441	6.35275	7.87715	-1.707	0.04565	0.1158
Solyc04g053030	AT1G29500	Auxin-induced SAUR-like protein (AHRD V1 ***- Q8S348_CAPAN); contains Interpro domain(s) IPR003676 Auxin responsive SAUR protein	9.21851	7.90475	8.13559	7.51289	6.1976	6.40476	-1.715	0.04068	0.1103
Solyc04g054500	AT4G39700	Metal ion binding protein (AHRD V1 **-- B6U811_MAIZE); contains Interpro domain(s) IPR006121 Heavy metal transport/detoxification protein	11.5728	12.6944	11.9494	10.5134	10.2498	10.2962	-1.719	0.007157	0.0581
Solyc06g051220	AT2G31930	Unknown Protein (AHRD V1)	8.64573	9.2179	8.86128	6.99693	6.79629	7.77574	-1.719	0.007369	0.05858
Solyc01g016370	AT3G05650	LRR receptor-like serine/threonine-protein kinase, RLP	8.30634	9.73255	9.96063	7.43687	7.55921	7.83538	-1.723	0.03152	0.09933
Solyc04g053130	AT2G21970	LHC-related protein (AHRD V1 **-- D8SUY7_SELML)	9.58516	10.8367	9.5583	8.60169	8.08203	8.12444	-1.724	0.01907	0.08101
Solyc02g091140	AT1G15125	S-adenosyl-L-methionine carboxyl methyltransferase family protein (AHRD V1 **** D7KVS6_ARALY); contains Interpro domain(s) IPR005299 SAM dependent carboxyl methyltransferase	11.184	11.9547	11.9475	8.93706	10.1742	10.7978	-1.726	0.04598	0.1163
Solyc00g174330	AT2G14580	Pathogenesis related protein PR-1 (AHRD V1 ***- Q9SC15_SOLTU); contains Interpro domain(s) IPR001283 Allergen V5/Tpx-1 related	7.26423	7.00724	7.68225	5.30904	5.49381	5.96527	-1.729	0.003371	0.04861
Solyc08g078300	AT4G16780	Homeobox-leucine zipper protein (AHRD V1 ***- Q40781_PIMBR); contains Interpro domain(s) IPR006712 HD-ZIP protein, N-terminal	13.1052	14.0999	13.3145	11.6015	11.5873	12.1393	-1.731	0.00804	0.06026
Solyc09g005730	AT5G02580	Plant-specific domain TIGR01589 family protein (AHRD V1 ***- B4FFL2_MAIZE); contains Interpro domain(s) IPR006476 Conserved hypothetical protein CHP01589, plant	9.81708	10.4063	9.88452	7.63586	8.38289	8.89045	-1.733	0.01332	0.07139
Solyc10g079870	AT2G41510	Cytokinin oxidase/dehydrogenase 1 (AHRD V1 ***- C0LPA6_SOLTU); contains Interpro domain(s) IPR015345 Cytokinin dehydrogenase 1, FAD and cytokinin binding	7.4698	8.33938	7.17637	5.73861	5.86363	6.18443	-1.733	0.009743	0.0634
Solyc02g063440	AT2G32210	Unknown Protein (AHRD V1)	9.16034	8.96572	9.59273	7.13163	7.68868	7.69623	-1.734	0.002749	0.04648
Solyc06g075660	AT3G46130	MYB transcription factor (AHRD V1 *-** Q9C9G7_ARATH); contains Interpro domain(s) IPR015495 Myb transcription factor	9.08375	9.5668	9.56427	7.09516	7.57789	8.33119	-1.737	0.0116	0.06773
Solyc12g056950	AT1G78020	Genomic DNA chromosome 5 TAC clone K14A3 (AHRD V1 *-*- Q9FGQ9_ARATH); contains Interpro domain(s) IPR007650 Protein of unknown function DUF581	9.33757	9.32769	9.60405	7.1697	7.85991	8.00924	-1.743	0.003126	0.04752
Solyc07g055990	AT3G23730	Xyloglucan endotransglucosylase/hydrolase 7 (AHRD V1 **** C0IRG6_ACTDE); contains Interpro domain(s) IPR016455 Xyloglucan endotransglucosylase/hydrolase	6.74341	6.89151	7.0373	4.99145	5.36554	5.07229	-1.748	0.0002491	0.03443
Solyc06g072650	AT5G50760	Auxin responsive SAUR protein (AHRD V1 *--- Q2HTF2_MEDTR); contains Interpro domain(s) IPR003676 Auxin responsive SAUR protein	8.63956	7.86663	8.87209	5.96527	6.82414	7.32097	-1.756	0.0245	0.08931
Solyc01g094490	AT3G15500	NAC transcription factor (AHRD V1 *-*- B3VK71_TOBAC); contains Interpro domain(s) IPR003441 No apical meristem (NAM) protein	10.908	11.2736	11.6967	9.72611	9.38231	9.49698	-1.758	0.002133	0.04364
Solyc02g079580	AT1G61490	Receptor-like protein kinase (AHRD V1 **** Q9ZT06_ARATH); contains Interpro domain(s) IPR002290 Serine/threonine protein kinase	8.31807	8.6979	9.80275	7.48364	6.79629	7.23021	-1.77	0.0223	0.08627
Solyc06g011350	AT2G37170	Aquaporin 2 (AHRD V1 ***- O65357_SAMSA); contains Interpro domain(s) IPR012269 Aquaporin	9.07943	10.0421	9.79113	7.57915	7.97667	8.02386	-1.778	0.005195	0.05312
Solyc03g116070	AT1G18835	Zinc finger-homeodomain protein 3 (Fragment) (AHRD V1 **-- B0LK14_SARHE); contains Interpro domain(s) IPR006456 ZF-HD homeobox protein Cys/His-rich dimerisation region	9.6877	10.2444	10.0513	7.40672	8.522	8.71531	-1.78	0.01545	0.07532
Solyc02g062160	AT2G17880	Chaperone protein dnaJ 11 (AHRD V1 *-*- B6SS19_MAIZE); contains Interpro domain(s) IPR001623 Heat shock protein DnaJ, N-terminal	8.76494	8.31769	8.07447	6.13909	6.71508	6.95781	-1.782	0.004868	0.0522
Solyc04g053000	AT5G18030	Auxin-induced SAUR-like protein (AHRD V1 ***- Q8S351_CAPAN); contains Interpro domain(s) IPR003676 Auxin responsive SAUR protein	10.5933	9.56411	9.70055	8.72358	7.97046	7.81764	-1.782	0.01402	0.07266
Solyc02g080580	AT4G04630	Nuclear protein (AHRD V1 *-*- B6U7S5_MAIZE); contains Interpro domain(s) IPR007608 Protein of unknown function DUF584	8.51693	8.8509	8.85207	6.84939	6.77449	7.24772	-1.783	0.0006404	0.0354
Solyc12g006230	AT2G04240	RING-H2 finger protein (AHRD V1 ***- Q30D22_PONTR); contains Interpro domain(s) IPR018957 Zinc finger, C3HC4 RING-type	10.9016	11.76	10.6638	9.4035	9.32563	9.23317	-1.788	0.006038	0.05501
Solyc04g053010	AT1G29500	Auxin-responsive protein (AHRD V1 ***- A8IXW9_BRACM); contains Interpro domain(s) IPR003676 Auxin responsive SAUR protein	11.2834	10.4797	10.6519	9.18998	8.9245	8.92944	-1.79	0.002317	0.04419
Solyc03g123710	NA	Unknown Protein (AHRD V1)	9.5483	9.77763	8.89778	7.40211	7.68225	7.75918	-1.793	0.003258	0.04808
Solyc01g006550	AT3G05650	LRR receptor-like serine/threonine-protein kinase, RLP	8.14114	9.45005	9.77564	7.16133	7.20517	7.60531	-1.798	0.02571	0.09116
Solyc11g007190	NA	Unknown Protein (AHRD V1)	8.97423	10.5758	9.32413	7.48364	8.00363	7.9895	-1.799	0.0251	0.09027
Solyc06g066540	AT5G11590	Ethylene-responsive transcription factor 13 (AHRD V1 *-*- ERF99_ARATH); contains Interpro domain(s) IPR001471 Pathogenesis-related transcriptional factor and ERF, DNA-binding	11.1085	12.5893	11.4042	9.21285	10.2598	10.2206	-1.803	0.03364	0.1024
Solyc11g011210	AT1G74670	Gibberellin regulated protein (AHRD V1 **-- A2Q374_MEDTR); contains Interpro domain(s) IPR003854 Gibberellin regulated protein	13.3559	13.8483	14.4039	11.5965	12.1578	12.4453	-1.803	0.01005	0.06394
Solyc03g119210	AT3G18280	Lipid transfer protein (AHRD V1 ***- Q42158_ARATH); contains Interpro domain(s) IPR013770 Plant lipid transfer protein and hydrophobic protein, helical	12.3511	14.0595	13.1947	10.8852	11.527	11.7604	-1.811	0.03157	0.09938
Solyc04g014600	AT3G03270	Universal stress protein family protein (AHRD V1 ***- D7L0F0_ARALY); contains Interpro domain(s) IPR006016 UspA	15.0508	14.8713	15.4467	13.0968	13.2223	13.6132	-1.812	0.001411	0.04021
Solyc04g079210	AT4G37050	Patatin-like protein 1 (AHRD V1 ***- Q9FZ09_TOBAC); contains Interpro domain(s) IPR016035 Acyl transferase/acyl hydrolase/lysophospholipase	7.80667	6.86957	8.47868	5.44496	6.06561	6.20739	-1.812	0.02555	0.09102
Solyc09g075210	AT4G02380	Late embryogenesis abundant protein 5 (AHRD V1 ***- Q1HGG0_9ROSI); contains Interpro domain(s) IPR004926 Late embryogenesis abundant protein 3	11.1192	10.9271	11.8817	8.9853	9.83391	9.67423	-1.812	0.009771	0.0634
Solyc06g035920	AT3G48940	Remorin 1 (AHRD V1 ***- Q9XEX8_SOLLC); contains Interpro domain(s) IPR005516 Remorin, C-terminal region	9.88471	9.36573	10.1543	7.95842	7.83486	8.1719	-1.813	0.001961	0.04326
Solyc01g097830	AT5G28150	AT5G28150-like protein (Fragment) (AHRD V1 *-*- D6PS19_9BRAS); contains Interpro domain(s) IPR008586 Protein of unknown function DUF868, plant	10.0367	10.4016	10.6186	9.20084	8.10666	8.30634	-1.814	0.008556	0.06148
Solyc07g007930	AT5G20250	Alkaline alpha galactosidase 2 (AHRD V1 **-- Q575Z7_MAIZE); contains Interpro domain(s) IPR008811 Raffinose synthase	10.9721	10.6001	11.7649	9.07987	9.27937	9.53199	-1.815	0.007822	0.05971
Solyc10g084400	AT5G02790	Glutathione S-transferase (AHRD V1 ***- Q76KW1_PEA); contains Interpro domain(s) IPR017933 Glutathione S-transferase/chloride channel, C-terminal	12.6132	13.8633	12.7568	10.8091	11.4934	11.4862	-1.815	0.01634	0.07715
Solyc01g005720	AT3G05650	LRR receptor-like serine/threonine-protein kinase, RLP	8.66526	9.99243	10.0619	7.6016	7.54672	8.11579	-1.818	0.02053	0.08334
Solyc03g115710	AT5G61350	Pto-like, Serine/threonine kinase protein, resistance protein	8.62349	7.89114	8.53422	6.41466	6.72875	6.44671	-1.82	0.001932	0.0431
Solyc04g081460	AT5G42146	Unknown Protein (AHRD V1)	11.2894	11.4334	11.6746	9.13201	9.97007	9.8224	-1.824	0.002929	0.04686
Solyc07g005420	NA	Unknown Protein (AHRD V1)	8.25492	7.48296	8.70065	6.19923	6.13054	6.62842	-1.827	0.009278	0.06265
Solyc02g014760	NA	Unknown Protein (AHRD V1)	7.09516	6.18443	6.91462	4.94537	4.767	4.99899	-1.828	0.003122	0.04752
Solyc08g076900	NA	Unknown Protein (AHRD V1)	12.2336	10.5373	11.1788	9.02508	9.71792	9.71835	-1.829	0.02852	0.09499
Solyc06g074360	AT1G08290	Zinc finger protein (AHRD V1 **-- D7KI09_ARALY); contains Interpro domain(s) IPR007087 Zinc finger, C2H2-type	9.07698	10.3589	10.0671	7.48632	7.71524	8.81063	-1.83	0.03143	0.09914
Solyc03g013340	AT5G37820	Aquaporin Z transmembrane water channel (AHRD V1 **** A4SKG8_AERS4); contains Interpro domain(s) IPR000425 Major intrinsic protein	9.82618	9.21609	10.0378	6.72535	8.16144	8.69457	-1.833	0.04525	0.1153
Solyc08g082680	AT4G24015	Ring H2 finger protein (AHRD V1 *-*- D9ZHD8_HYPPE); contains Interpro domain(s) IPR001841 Zinc finger, RING-type	11.2171	10.5859	10.9036	8.40576	9.41816	9.36253	-1.84	0.008059	0.06026
Solyc02g070070	AT2G34790	FAD-binding domain-containing protein (AHRD V1 **-- D7KFP2_ARALY); contains Interpro domain(s) IPR006094 FAD linked oxidase, N-terminal	7.1013	8.44458	7.15459	5.25024	5.84493	6.08167	-1.841	0.02171	0.08509
Solyc12g057090	AT1G28220	Purine permease family protein (AHRD V1 **-- D7MCV2_ARALY); contains Interpro domain(s) IPR004853 Protein of unknown function DUF250	8.15765	8.28414	7.88429	6.11848	6.45359	6.21874	-1.845	0.0002797	0.03443
Solyc12g098850	AT1G48300	Soluble diacylglycerol acyltransferase (AHRD V1 *-*- B9S020_RICCO); contains Interpro domain(s) IPR012336 Thioredoxin-like fold	13.5079	13.706	13.8111	11.4757	11.9426	12.0662	-1.847	0.0007733	0.03638
Solyc01g009690	AT3G05650	LRR receptor-like serine/threonine-protein kinase, RLP	8.56343	9.86583	10.0895	7.5364	7.39641	8.02386	-1.854	0.02239	0.08634
Solyc05g007640	AT5G35450	Cc-nbs-lrr, resistance protein with an R1 specific domain	8.94269	7.98903	8.84712	7.66873	6.27803	6.26949	-1.854	0.02883	0.09561
Solyc01g108860	AT3G19000	1-aminocyclopropane-1-carboxylate oxidase (AHRD V1 **-- ACCO_MUSAC); contains Interpro domain(s) IPR005123 Oxoglutarate and iron-dependent oxygenase	9.66218	9.78759	9.62536	6.99693	8.24743	8.26688	-1.855	0.01183	0.06831
Solyc10g084430	AT5G02750	RING finger protein 44 (AHRD V1 *--- RNF44_RAT); contains Interpro domain(s) IPR018957 Zinc finger, C3HC4 RING-type	9.57353	7.71237	8.47868	6.42309	6.78979	6.98369	-1.856	0.03028	0.09765
Solyc02g083760	AT4G38660	Thaumatin-like protein (AHRD V1 ***- Q9STX6_ARATH); contains Interpro domain(s) IPR001938 Thaumatin, pathogenesis-related	13.7272	14.1081	13.8135	11.2788	12.3565	12.443	-1.857	0.009045	0.06221
Solyc08g062340	AT5G12020	Class II small heat shock protein Le-HSP17.6 (AHRD V1 ***- Q96489_SOLLC); contains Interpro domain(s) IPR002068 Heat shock protein Hsp20	9.04194	8.1798	8.00316	6.22035	6.68151	6.74229	-1.86	0.006713	0.05693
Solyc07g056200	AT3G07600	NBS-LRR class disease resistance protein (AHRD V1 **-- D5L9G6_ORYSI)	7.94653	8.72486	8.20038	6.50612	6.65908	6.12021	-1.862	0.002643	0.04601
Solyc02g093740	AT5G14340	MYB transcription factor (AHRD V1 *-** Q9LY95_ARATH); contains Interpro domain(s) IPR015495 Myb transcription factor	10.7711	10.0786	10.8098	8.76092	8.72472	8.57419	-1.867	0.001577	0.04173
Solyc06g005300	AT2G28690	UPA23 (AHRD V1 ***- C8YZB5_CAPAN); contains Interpro domain(s) IPR012862 Protein of unknown function DUF1635	8.39544	8.95171	9.25763	6.28653	7.1109	7.60531	-1.867	0.01536	0.07526
Solyc12g006600	AT2G26695	Zinc finger (Ran-binding) family protein (AHRD V1 ***- D7L4W6_ARALY); contains Interpro domain(s) IPR001876 Zinc finger, RanBP2-type	9.13501	10.3803	9.65862	6.91462	8.09088	8.56692	-1.867	0.03753	0.1065
Solyc06g076630	AT4G33420	Peroxidase (AHRD V1 **** C0KKH9_9CARY); contains Interpro domain(s) IPR002016 Haem peroxidase, plant/fungal/bacterial	12.4943	11.8198	12.2451	10.2263	10.3561	10.3696	-1.869	0.0007604	0.03631
Solyc05g013530	AT3G26510	Octicosapeptide/Phox/Bem1p domain-containing protein (AHRD V1 *--- D7LRK8_ARALY); contains Interpro domain(s) IPR000270 Octicosapeptide/Phox/Bem1p	7.63767	6.86391	8.11579	5.57171	5.85742	5.57927	-1.87	0.007685	0.05951
Solyc09g007480	AT5G03120	Unknown Protein (AHRD V1)	13.8852	13.4939	14.323	10.9723	12.3588	12.7416	-1.876	0.03324	0.1018
Solyc09g090900	AT4G13430	3-isopropylmalate dehydratase large subunit 2 (AHRD V1 **** B6U6T6_MAIZE); contains Interpro domain(s) IPR006251 Homoaconitase/3-isopropylmalate dehydratase, large subunit, subgroup	11.0806	10.59	10.8367	9.18998	8.90732	8.78101	-1.876	0.0005456	0.03507
Solyc11g072920	AT5G06720	Peroxidase 5 (AHRD V1 ***- Q9XFL6_PHAVU); contains Interpro domain(s) IPR002016 Haem peroxidase, plant/fungal/bacterial	8.29987	8.76976	8.13303	6.02557	6.43008	7.09999	-1.882	0.006826	0.05717
Solyc04g052890	AT1G29500	Auxin-responsive protein (AHRD V1 ***- A8IXW9_BRACM); contains Interpro domain(s) IPR003676 Auxin responsive SAUR protein	10.1742	8.70728	9.2098	8.26902	6.96264	7.20598	-1.885	0.0328	0.1012
Solyc03g117260	AT3G02645	Pentatricopeptide (PPR) repeat-containing protein-like (AHRD V1 **-- Q6ZCP9_ORYSJ); contains Interpro domain(s) IPR004158 Protein of unknown function DUF247, plant	7.47488	6.86957	7.69971	5.11107	5.4804	5.78949	-1.888	0.003949	0.05015
Solyc11g005320	AT1G49230	Ring finger protein (AHRD V1 *-*- O49869_HORVU); contains Interpro domain(s) IPR018957 Zinc finger, C3HC4 RING-type	8.895	9.55806	9.23556	6.32753	7.63827	8.05922	-1.888	0.02731	0.09351
Solyc02g086760	AT3G01516	Unknown Protein (AHRD V1)	12.0816	11.7343	11.9589	8.90682	10.3938	10.806	-1.889	0.03209	0.1002
Solyc09g009590	AT2G36320	Zinc finger A20 and AN1 domain-containing stress-associated protein 4 (AHRD V1 ***- SAP4_ARATH); contains Interpro domain(s) IPR002653 Zinc finger, A20-type IPR000058 Zinc finger, AN1-type	10.8867	10.4764	10.4027	8.15344	8.82648	9.10552	-1.893	0.004094	0.05088
Solyc04g074790	AT1G72220	RING finger protein (AHRD V1 *-*- C6EUD3_SOYBN); contains Interpro domain(s) IPR018957 Zinc finger, C3HC4 RING-type	7.6491	8.49343	8.56961	6.1098	6.2988	6.61806	-1.895	0.004564	0.05177
Solyc01g065700	AT5G27930	Integrin-linked kinase-associated serine/threonine phosphatase 2C (AHRD V1 **** ILKAP_BOVIN); contains Interpro domain(s) IPR015655 Protein phosphatase 2C	11.5708	11.0806	12.2481	8.90093	9.64787	10.6317	-1.906	0.03444	0.1032
Solyc01g100980	AT1G02460	Polygalacturonase (AHRD V1 ***- B6TPQ7_MAIZE); contains Interpro domain(s) IPR012334 Pectin lyase fold	8.76921	8.10011	8.97172	6.56698	6.74117	6.80921	-1.908	0.002207	0.04383
Solyc08g075150	AT5G45310	Genomic DNA chromosome 5 TAC clone K9E15 (AHRD V1 *-*- Q9FH79_ARATH)	8.62349	9.36272	8.74055	6.78652	6.97224	7.2358	-1.911	0.00193	0.0431
Solyc08g067310	AT5G10930	CBL-interacting protein kinase 6 (AHRD V1 ***- A0MNL4_POPTR); contains Interpro domain(s) IPR002290 Serine/threonine protein kinase	9.42552	8.60339	9.09808	6.72535	7.19618	7.46538	-1.913	0.004036	0.05059
Solyc01g107400	AT2G14960	Indole-3-acetic acid-amido synthetase GH3.8 (AHRD V1 ***- B6U4E2_MAIZE)	7.41696	9.38095	7.83064	5.98628	6.3905	6.49016	-1.921	0.03583	0.1047
Solyc12g099430	AT4G02340	Epoxide hydrolase 1 (AHRD V1 ***- D8L7V7_PRUPE); contains Interpro domain(s) IPR000639 Epoxide hydrolase-like	10.552	10.8936	10.4311	8.27175	9.01988	8.8225	-1.921	0.001875	0.04291
Solyc00g323130	AT1G70830	Major latex-like protein (AHRD V1 **-- B5THI3_PANGI); contains Interpro domain(s) IPR000916 Bet v I allergen	14.0271	13.3974	13.7857	11.4988	11.8111	12.1212	-1.926	0.001689	0.04258
Solyc09g091210	AT3G24020	Disease resistance response/ dirigent-like protein (AHRD V1 ***- Q0WPQ6_ARATH); contains Interpro domain(s) IPR004265 Plant disease resistance response protein	7.06585	6.89757	7.06809	5.18564	5.05069	4.99899	-1.932	1.682e-05	0.02168
Solyc12g007240	AT2G20080	Unknown Protein (AHRD V1)	8.81023	8.67323	9.00052	6.53622	6.86494	7.28365	-1.933	0.001214	0.03998
Solyc06g008930	NA	Unknown Protein (AHRD V1)	7.5364	8.46377	8.02409	5.64561	6.10282	6.47402	-1.934	0.005761	0.05442
Solyc04g080510	AT1G47271	CBS domain containing protein expressed (AHRD V1 ***- Q84R32_ORYSJ); contains Interpro domain(s) IPR000644 Cystathionine beta-synthase, core	10.4586	9.93722	11.1702	8.20018	8.478	9.08009	-1.936	0.01185	0.06837
Solyc02g077040	AT3G49340	Cathepsin B-like cysteine proteinase 5 (AHRD V1 **-* CPR5_CAEEL); contains Interpro domain(s) IPR013128 Peptidase C1A, papain	8.30254	9.75541	9.57392	6.32753	7.66458	7.79589	-1.948	0.04097	0.1106
Solyc06g065820	AT5G25190	Ethylene-responsive transcription factor 7 (AHRD V1 *-** ERF83_ARATH); contains Interpro domain(s) IPR001471 Pathogenesis-related transcriptional factor and ERF, DNA-binding	11.1303	11.3177	11.8695	8.88066	9.70732	9.88617	-1.948	0.00692	0.05739
Solyc01g010480	AT2G02710	Potassium voltage-gated channel subfamily H member 8 (AHRD V1 *--- KCNH8_HUMAN); contains Interpro domain(s) IPR013767 PAS fold	9.71077	10.0248	10.3851	7.43166	8.37313	8.46717	-1.95	0.007079	0.05786
Solyc01g099050	AT1G28590	GDSL esterase/lipase At1g28590 (AHRD V1 **** GDL8_ARATH); contains Interpro domain(s) IPR001087 Lipase, GDSL	9.22736	8.91556	10.1296	7.88251	7.21086	7.32847	-1.95	0.009613	0.06309
Solyc09g008160	AT3G09860	Unknown Protein (AHRD V1)	10.9644	10.1547	10.4417	8.47175	8.62806	8.60524	-1.952	0.001283	0.03999
Solyc02g092030	AT2G14520	Cbs domain containing protein expressed (Fragment) (AHRD V1 *--- A6N095_ORYSI); contains Interpro domain(s) IPR002550 Protein of unknown function DUF21	7.66636	7.61516	8.58174	6.00325	5.76096	6.23638	-1.954	0.004674	0.0519
Solyc09g074810	AT5G51780	Transcription factor bHLH36 (AHRD V1 **** BH036_ARATH)	7.62067	6.18443	7.43027	5.11107	5.02876	5.22475	-1.957	0.01254	0.07014
Solyc01g095340	NA	Unknown Protein (AHRD V1)	6.89252	8.61647	7.90926	6.08876	5.49381	5.95561	-1.96	0.0211	0.08425
Solyc09g092520	AT3G23730	Xyloglucan endotransglucosylase/hydrolase 8 (AHRD V1 **** C0IRG7_ACTDE); contains Interpro domain(s) IPR016455 Xyloglucan endotransglucosylase/hydrolase	11.9263	10.8232	12.4731	9.62582	9.87699	9.82114	-1.966	0.01609	0.07666
Solyc01g007220	AT3G52470	NHL1 (Fragment) (AHRD V1 **-- B0LZM3_ARATH); contains Interpro domain(s) IPR010847 Harpin-induced 1	12.5275	12.267	12.7452	9.96551	10.7167	10.9562	-1.967	0.003928	0.04997
Solyc07g052070	AT3G14690	Cytochrome P450	8.77293	9.15845	9.67606	6.84939	7.23739	7.61332	-1.969	0.004523	0.0517
Solyc05g051220	AT3G02850	Potassium channel (AHRD V1 **** D0EM91_9ROSI); contains Interpro domain(s) IPR002110 Ankyrin	10.143	10.3648	10.791	7.62433	8.38577	9.35475	-1.978	0.02096	0.08404
Solyc02g068970	AT5G61470	Unknown Protein (AHRD V1); contains Interpro domain(s) IPR007087 Zinc finger, C2H2-type	8.17648	6.0566	7.8625	5.3331	5.34202	5.46416	-1.985	0.03996	0.1096
Solyc05g046170	AT1G70830	Major latex-like protein (AHRD V1 **-- Q9AXU0_PRUPE); contains Interpro domain(s) IPR000916 Bet v I allergen	14.8604	14.6262	14.8774	12.3665	12.9176	13.0943	-1.995	0.001033	0.03892
Solyc12g005880	AT1G05170	Beta-1 3-galactosyltransferase 6 (AHRD V1 ***- B6UBH3_MAIZE); contains Interpro domain(s) IPR002659 Glycosyl transferase, family 31	10.1403	10.4033	10.3382	8.20018	8.24426	8.43714	-2	4.906e-05	0.02382
Solyc05g009750	AT3G46530	Nbs-lrr, resistance protein	8.08003	8.90218	8.84018	6.13909	6.71508	6.94616	-2.007	0.004919	0.05239
Solyc04g040210	AT5G04080	Unknown Protein (AHRD V1)	13.8165	13.158	14.0876	10.8172	12.0113	12.2061	-2.009	0.01746	0.0788
Solyc02g062130	AT1G20020	Ferredoxin--NADP reductase (AHRD V1 ***- D7MN04_ARALY); contains Interpro domain(s) IPR012146 Ferredoxin--NADP reductase	10.5997	10.5363	11.0506	8.84699	8.59331	8.70872	-2.013	0.0003467	0.03462
Solyc01g044240	NA	Unknown Protein (AHRD V1)	10.6118	10.9185	11.734	8.22269	8.9911	10.0057	-2.015	0.03067	0.09807
Solyc12g006630	AT5G20110	Dynein light chain 1 cytoplasmic (AHRD V1 *-*- Q7RN10_PLAYO); contains Interpro domain(s) IPR001372 Dynein light chain, type 1 and 2	9.25665	9.80692	9.79323	7.0487	7.69623	8.06193	-2.017	0.004374	0.05092
Solyc11g012590	AT2G35760	UPF0497 membrane protein 12 (AHRD V1 ***- U497C_VITVI); contains Interpro domain(s) IPR006459 Uncharacterised protein family UPF0497, trans-membrane plant subgroup	10.9824	12.2753	11.3561	8.70065	9.85373	9.97939	-2.027	0.02233	0.08629
Solyc01g005320	AT2G46890	Conserved membrane protein (AHRD V1 **-- D5ZCG4_MYCTU); contains Interpro domain(s) IPR010721 Protein of unknown function DUF1295	12.5622	13.0111	13.362	10.2748	11.1533	11.4245	-2.028	0.008273	0.06079
Solyc12g011030	AT4G14130	Xyloglucan endotransglucosylase/hydrolase 7 (AHRD V1 ***- C0IRG6_ACTDE); contains Interpro domain(s) IPR016455 Xyloglucan endotransglucosylase/hydrolase	14.4429	14.3033	14.9228	12.3492	12.6095	12.6178	-2.031	0.0006086	0.03508
Solyc12g057100	AT1G28220	Purine permease family protein (AHRD V1 **-- D7MCV2_ARALY); contains Interpro domain(s) IPR004853 Protein of unknown function DUF250	9.17289	9.19614	8.77937	6.97224	7.18217	6.88746	-2.036	0.0002259	0.03425
Solyc04g078030	AT5G43150	Unknown Protein (AHRD V1)	9.36472	8.77828	9.27501	6.37175	7.38063	7.5464	-2.04	0.007616	0.05932
Solyc03g123580	AT3G14280	Unknown Protein (AHRD V1)	8.92351	9.71814	9.04091	6.84939	7.19618	7.50563	-2.044	0.002803	0.04648
Solyc02g069600	AT5G36110	Cytochrome P450	10.3314	10.2284	10.2703	7.90926	8.25315	8.50042	-2.056	0.0002938	0.03443
Solyc01g009700	AT3G28890	LRR receptor-like serine/threonine-protein kinase, RLP	9.67812	11.1738	11.4419	8.61094	8.49959	8.99252	-2.064	0.02218	0.0861
Solyc01g109900	AT2G16385	Unknown Protein (AHRD V1)	6.62903	7.21612	8.04199	5.30904	5.14545	5.22475	-2.069	0.007406	0.05863
Solyc07g017610	AT4G33150	Saccharopine dehydrogenase (NAD(+) L-glutamate-forming) (AHRD V1 *-** C7PUW7_CHIPD); contains Interpro domain(s) IPR005097 Saccharopine dehydrogenase	10.3166	10.7963	10.814	7.9531	8.63261	9.1065	-2.078	0.005048	0.05267
Solyc10g006880	AT3G15510	NAC domain protein (AHRD V1 ***- Q56UP7_SOLLC); contains Interpro domain(s) IPR003441 No apical meristem (NAM) protein	8.0097	8.73886	8.56311	4.99145	6.77449	7.31041	-2.078	0.04737	0.1177
Solyc04g064900	AT4G39010	Endo-1 4-beta-glucanase (AHRD V1 -*-- B9GK28_POPTR); contains Interpro domain(s) IPR001701 Glycoside hydrolase, family 9	7.83538	6.72421	8.85998	5.58178	5.70213	5.86363	-2.091	0.02829	0.09458
Solyc05g024350	AT1G27180	NBS-containing resistance-like protein (Fragment) (AHRD V1 ***- C7A7C9_CORAV)	8.61493	7.58354	9.029	6.2726	6.12366	6.55168	-2.093	0.00948	0.06296
Solyc02g093670	AT5G40645	Nitrate-induced NOI protein (AHRD V1 **-- B6SJI8_MAIZE); contains Interpro domain(s) IPR008700 Defence response, Rin4	7.86817	7.33928	8.26688	5.62384	5.82598	5.66943	-2.118	0.00154	0.04154
Solyc10g005010	AT2G46770	NAC domain protein IPR003441 (AHRD V1 ***- B9GRQ5_POPTR); contains Interpro domain(s) IPR003441 No apical meristem (NAM) protein	8.55674	10.3407	9.77605	6.74789	7.81737	7.75195	-2.119	0.02822	0.09449
Solyc03g025210	AT4G00350	Mate efflux family protein (AHRD V1 **-- D7M5Q2_ARALY); contains Interpro domain(s) IPR002528 Multi antimicrobial extrusion protein MatE	8.97423	9.08076	9.24471	6.46588	7.09164	7.36904	-2.124	0.001585	0.04173
Solyc12g089130	AT1G75170	CRAL/TRIO domain containing protein expressed (AHRD V1 **-- Q75GU9_ORYSJ); contains Interpro domain(s) IPR001251 Cellular retinaldehyde-binding/triple function, C-terminal	8.71202	10.0253	9.38375	6.68151	7.19043	7.83222	-2.139	0.01327	0.07132
Solyc11g065940	AT3G46540	Epsin 2-like protein (Fragment) (AHRD V1 *-*- D9HX40_LAGLG); contains Interpro domain(s) IPR001026 Epsin, N-terminal	10.1781	11.422	11.6084	8.57356	8.79894	9.4171	-2.14	0.0142	0.07296
Solyc12g014260	AT2G42610	Light-dependent short hypocotyls 1 (AHRD V1 ***- D7M6V0_ARALY); contains Interpro domain(s) IPR006936 Protein of unknown function DUF640	9.47915	9.46535	9.78814	6.81135	7.42922	8.06193	-2.143	0.004684	0.0519
Solyc02g082040	AT3G12720	Transcription factor Myb (AHRD V1 **-- Q71KV1_CAPAN); contains Interpro domain(s) IPR015495 Myb transcription factor	7.6016	9.26654	9.4528	6.36739	6.42309	6.95781	-2.191	0.02388	0.0884
Solyc09g098100	AT3G46530	Cc-nbs-lrr, resistance protein	6.91959	8.25492	8.29987	5.69982	5.53328	5.66943	-2.191	0.008601	0.06158
Solyc01g008050	AT1G70230	Leaf senescence protein-like (AHRD V1 ***- Q67V91_ORYSJ); contains Interpro domain(s) IPR004253 Protein of unknown function DUF231, plant	8.13367	8.27136	8.88855	5.71363	6.27803	6.72535	-2.192	0.004211	0.05091
Solyc10g007070	AT5G53870	CT099 (Fragment) (AHRD V1 *--- Q30GY4_9SOLN); contains Interpro domain(s) IPR003245 Plastocyanin-like	13.8394	14.5254	14.1068	10.9942	12.3307	12.5644	-2.194	0.01422	0.07304
Solyc02g030300	AT4G27290	Serine/threonine-protein kinase receptor (AHRD V1 **** B6U2B7_MAIZE); contains Interpro domain(s) IPR002290 Serine/threonine protein kinase	9.1006	9.26888	10.1452	7.18052	7.02674	7.68459	-2.208	0.004364	0.05091
Solyc03g006810	AT5G51890	Peroxidase (AHRD V1 **** D7MRK0_ARALY); contains Interpro domain(s) IPR002016 Haem peroxidase, plant/fungal/bacterial	13.2585	12.6374	13.5982	10.9661	10.6498	11.2189	-2.22	0.00243	0.04498
Solyc03g007890	AT5G52640	Heat shock protein 90 (Fragment) (AHRD V1 **-- Q2L3T8_WHEAT); contains Interpro domain(s) IPR003594 ATP-binding region, ATPase-like IPR001404 Heat shock protein Hsp90	12.3564	11.5904	12.4179	10.0782	9.78119	9.82028	-2.228	0.001388	0.03999
Solyc09g090300	AT3G25400	MazG nucleotide pyrophosphohydrolase (AHRD V1 ***- B1J275_PSEPW); contains Interpro domain(s) IPR011394 NTP Pyrophosphohydrolase MazG-related, RS21-C6	11.3945	12.2315	13.1399	9.01349	10.3979	10.6675	-2.229	0.03617	0.1049
Solyc06g007790	AT3G25130	Genomic DNA chromosome 3 P1 clone MJL12 (AHRD V1 *-*- Q9LSG4_ARATH)	12.4453	13.354	13.4511	10.5234	10.7355	11.3009	-2.23	0.00487	0.0522
Solyc06g068900	AT2G01670	Nudix hydrolase 4 (AHRD V1 *-*- B6T5N7_MAIZE); contains Interpro domain(s) IPR000086 NUDIX hydrolase domain	6.65908	8.33659	7.96084	5.46416	5.39727	5.4058	-2.23	0.01184	0.06837
Solyc01g008410	AT3G05650	LRR receptor-like serine/threonine-protein kinase, RLP	8.05199	9.67849	9.69308	6.88339	6.59337	7.21653	-2.243	0.01738	0.07873
Solyc04g007790	AT1G70890	Major latex-like protein (AHRD V1 **-- B5THI3_PANGI); contains Interpro domain(s) IPR000916 Bet v I allergen	14.8713	14.6253	15.1355	12.3865	12.8244	12.6753	-2.249	0.0003262	0.03443
Solyc11g072470	AT1G07900	LOB domain protein 1 (AHRD V1 ***- D7KHW8_ARALY); contains Interpro domain(s) IPR004883 Lateral organ boundaries, LOB	8.28337	8.90983	8.66511	5.71363	6.64953	6.74789	-2.249	0.003951	0.05015
Solyc04g064620	AT1G21460	RAG1-activating protein 1 homolog (AHRD V1 **-- R1AP1_DROPS); contains Interpro domain(s) IPR018179 RAG1-activating protein 1 homologue	9.66707	9.77193	9.53798	6.84939	7.47623	7.88911	-2.254	0.001894	0.04297
Solyc02g030360	AT4G27300	Receptor protein kinase (AHRD V1 ***- Q40096_IPOTF); contains Interpro domain(s) IPR017442 Serine/threonine protein kinase-related	9.83523	9.80194	10.9126	7.65209	7.72436	8.40576	-2.256	0.006672	0.05691
Solyc04g074530	AT1G22430	Alcohol dehydrogenase 1 (AHRD V1 **** B6TD57_MAIZE); contains Interpro domain(s) IPR002085 Alcohol dehydrogenase superfamily, zinc-containing	9.60413	8.83018	9.95501	6.86803	7.22137	7.52991	-2.257	0.004164	0.05091
Solyc01g110630	AT4G38840	Auxin-induced SAUR-like protein (AHRD V1 ***- Q8S351_CAPAN); contains Interpro domain(s) IPR003676 Auxin responsive SAUR protein	9.04502	6.85718	7.80614	6.2726	5.27529	5.34794	-2.271	0.03297	0.1015
Solyc12g006590	AT2G26695	Zinc finger RAN-binding domain containing 2 (AHRD V1 **** Q7SZF0_DANRE); contains Interpro domain(s) IPR001876 Zinc finger, RanBP2-type	10.4674	11.5821	10.8169	7.80076	8.99876	9.25163	-2.272	0.01498	0.07468
Solyc08g008660	AT2G46770	NAC domain protein IPR003441 (AHRD V1 ***- A9PDI0_POPTR); contains Interpro domain(s) IPR003441 No apical meristem (NAM) protein	8.00175	9.13051	9.40855	6.36009	6.43981	6.89556	-2.282	0.007784	0.05971
Solyc12g097080	AT2G29420	Glutathione S-transferase (AHRD V1 ***- Q8H9E5_CUCMA); contains Interpro domain(s) IPR017933 Glutathione S-transferase/chloride channel, C-terminal	10.6252	9.61114	10.8444	7.1588	8.17148	8.88359	-2.289	0.0219	0.08555
Solyc10g085090	AT2G38080	Laccase 1a (AHRD V1 **** B9IG56_POPTR); contains Interpro domain(s) IPR017761 Laccase	9.44082	10.448	9.43458	7.46844	7.65388	7.32398	-2.292	0.002811	0.04648
Solyc02g076880	AT1G06330	Copper ion binding protein (AHRD V1 **-* B6T4F6_MAIZE); contains Interpro domain(s) IPR006121 Heavy metal transport/detoxification protein	8.84934	7.78612	8.76092	5.86363	6.1425	6.49016	-2.3	0.003976	0.05036
Solyc07g062470	AT2G42610	Light-dependent short hypocotyls 1 (AHRD V1 ***- D7M6V0_ARALY); contains Interpro domain(s) IPR006936 Protein of unknown function DUF640	10.3894	9.6983	10.7217	7.46538	7.97046	8.42144	-2.317	0.004776	0.05213
Solyc09g007880	AT1G31335	Unknown Protein (AHRD V1)	8.88066	9.04194	9.30278	6.15942	6.80061	7.31041	-2.318	0.002839	0.04648
Solyc07g044970	AT2G16790	ATP-binding protein (P-loop) (AHRD V1 *-*- Q81HR9_BACCR); contains Interpro domain(s) IPR000623 Shikimate kinase	9.28766	7.70375	8.87555	5.5462	6.35275	6.93932	-2.343	0.01977	0.08207
Solyc06g005820	AT5G59030	Copper transporter (AHRD V1 **** A9PEN3_POPTR); contains Interpro domain(s) IPR007274 Ctr copper transporter	9.03783	10.0016	8.55514	5.8963	7.04233	7.59167	-2.355	0.02296	0.08726
Solyc01g099590	AT2G29420	Glutathione-S-transferase (AHRD V1 **** A3FMP5_SOLLC); contains Interpro domain(s) IPR004046 Glutathione S-transferase, C-terminal	11.2791	11.2607	11.297	8.85817	9.01988	8.88359	-2.358	1.338e-06	0.008049
Solyc07g042520	AT3G43190	Sucrose synthase 4 (AHRD V1 **** Q7Y078_SOLTU); contains Interpro domain(s) IPR012820 Sucrose synthase, plants and cyanobacteria IPR000368 Sucrose synthase	14.5926	16.0416	15.5718	11.7831	13.1849	14.1216	-2.372	0.04171	0.1114
Solyc11g069630	AT2G23770	Receptor-like protein kinase At5g59670 (AHRD V1 *-*- RLK7_ARATH); contains Interpro domain(s) IPR002290 Serine/threonine protein kinase	7.35662	7.56779	7.96734	4.85271	5.18233	5.70904	-2.383	0.001486	0.04095
Solyc02g070080	AT4G10500	1-aminocyclopropane-1-carboxylate oxidase 1 (AHRD V1 **-- ACCO1_ORYSJ); contains Interpro domain(s) IPR005123 Oxoglutarate and iron-dependent oxygenase	8.19342	7.37557	8.57671	5.22153	5.4804	6.26949	-2.391	0.007263	0.05835
Solyc07g064600	AT3G20390	Endoribonuclease L-PSP family protein (AHRD V1 **-* D7LAZ0_ARALY); contains Interpro domain(s) IPR019897 YjgF-like protein, conserved site	7.23739	9.57912	7.79644	5.6042	5.81107	6.01817	-2.393	0.02879	0.09555
Solyc04g078980	AT4G33330	Glycogenin-like protein (AHRD V1 ***- Q5NA53_ORYSJ); contains Interpro domain(s) IPR002495 Glycosyl transferase, family 8	7.27281	8.20324	8.54697	5.70444	5.6165	5.50179	-2.4	0.003376	0.04861
Solyc06g074180	AT1G64940	Cytochrome P450	10.7614	12.8546	11.7403	9.1499	9.25557	9.71041	-2.413	0.01847	0.08021
Solyc08g062450	AT5G12020	class II heat shock protein (AHRD V1 ***- B6T339_MAIZE); contains Interpro domain(s) IPR002068 Heat shock protein Hsp20	10.3309	9.9136	9.81388	7.40211	7.58855	7.77957	-2.429	0.0002257	0.03425
Solyc08g067500	AT3G08770	Non-specific lipid-transfer protein (AHRD V1 ***- A9YUH6_PLAOI); contains Interpro domain(s) IPR013770 Plant lipid transfer protein and hydrophobic protein, helical	11.9095	13.4883	11.7581	9.45887	10.3157	10.075	-2.435	0.01616	0.07682
Solyc06g071760	AT5G50175	Unknown Protein (AHRD V1)	7.62433	7.77957	7.21086	4.60354	5.24708	5.4058	-2.453	0.001192	0.03998
Solyc09g097870	AT3G07340	Transcription factor (AHRD V1 *-** D6MKM4_9ASPA); contains Interpro domain(s) IPR011598 Helix-loop-helix DNA-binding	11.6616	12.1004	12.4013	9.30544	9.41657	10.0336	-2.469	0.001381	0.03999
Solyc06g062690	AT2G19480	Nucleosome assembly protein 1-like protein 4 (AHRD V1 ***- Q70Z16_TOBAC); contains Interpro domain(s) IPR002164 Nucleosome assembly protein (NAP)	10.3206	10.3272	10.4784	7.92863	7.71924	8.03788	-2.48	2.035e-05	0.02274
Solyc01g105310	AT1G02170	Metacaspase (AHRD V1 ***- A8NU42_COPC7); contains Interpro domain(s) IPR011600 Peptidase C14, caspase catalytic	11.3339	12.2469	11.8934	8.54166	9.39334	10.0075	-2.511	0.007445	0.0588
Solyc03g093650	AT3G28345	Uncharacterized ABC transporter ATP-binding protein/permease C9B6.09c (AHRD V1 *--* YNT9_SCHPO); contains Interpro domain(s) IPR001140 ABC transporter, transmembrane region	7.68984	8.88664	9.15328	5.3331	5.84493	6.96264	-2.53	0.01846	0.08021
Solyc01g005730	AT3G05650	LRR receptor-like serine/threonine-protein kinase, RLP	7.71552	9.53434	9.40855	6.3155	6.25382	6.44671	-2.547	0.01241	0.06979
Solyc12g042010	AT2G43060	Unknown Protein (AHRD V1); contains Interpro domain(s) IPR011598 Helix-loop-helix DNA-binding	7.62828	9.61896	9.46467	5.7742	6.3905	6.88033	-2.556	0.02329	0.0876
Solyc07g049400	AT4G03965	Zinc finger family protein (AHRD V1 ***- D7MVE2_ARALY); contains Interpro domain(s) IPR018957 Zinc finger, C3HC4 RING-type	12.1831	12.7969	12.8209	9.06704	10.2464	10.7629	-2.575	0.009056	0.06222
Solyc06g053960	AT3G22830	Heat stress transcription factor A3 (AHRD V1 ***- D1M7W9_SOLLC); contains Interpro domain(s) IPR000232 Heat shock factor (HSF)-type, DNA-binding	9.57628	10.6289	11.1203	7.235	7.72265	8.6376	-2.577	0.0137	0.0721
Solyc12g098620	AT3G07340	Transcription factor (AHRD V1 *-** D6MKM4_9ASPA); contains Interpro domain(s) IPR011598 Helix-loop-helix DNA-binding	7.38998	8.82807	8.82024	5.4723	5.63598	6.19596	-2.578	0.008031	0.06025
Solyc05g009170	AT1G68360	Zinc finger protein 6 (AHRD V1 ***- B6T066_MAIZE); contains Interpro domain(s) IPR007087 Zinc finger, C2H2-type	10.9611	12.2347	11.3137	8.49743	8.83677	9.42316	-2.584	0.005177	0.05312
Solyc09g090600	AT1G04040	Acid phosphatase-like protein (AHRD V1 **-- Q9M0F4_ARATH); contains Interpro domain(s) IPR010028 Acid phosphatase, plant	12.4506	11.5523	12.7456	8.89841	9.80046	10.2371	-2.604	0.008129	0.06058
Solyc03g114900	AT5G15630	COBRA-like protein (AHRD V1 ***- B6E8Y8_9MYRT); contains Interpro domain(s) IPR017391 COBRA-like	6.59958	9.56029	8.28953	5.26907	5.91435	5.4058	-2.62	0.04081	0.1104
Solyc06g062370	AT4G25150	Acid phosphatase (AHRD V1 **-- O49855_SOYBN); contains Interpro domain(s) IPR010028 Acid phosphatase, plant	11.2788	11.7692	12.3041	9.42333	9.28766	8.66318	-2.659	0.002139	0.04364
Solyc07g055970	AT2G42850	Cytochrome P450	7.88251	9.61313	9.0782	5.90435	6.02557	6.60329	-2.68	0.008475	0.06131
Solyc12g056160	AT5G41610	Cation/H(+) antiporter 18 (AHRD V1 ***- CHX18_ARATH); contains Interpro domain(s) IPR006153 Cation/H+ exchanger	9.93433	10.3204	9.98189	6.51535	7.48095	8.10666	-2.711	0.004786	0.05213
Solyc04g051470	AT4G09890	Unknown Protein (AHRD V1)	10.4304	9.93544	10.4492	7.04096	7.75251	7.86456	-2.719	0.0009077	0.03724
Solyc01g105880	AT3G25810	(E)-beta-ocimene synthase (AHRD V1 **** Q5CD81_CITUN); contains Interpro domain(s) IPR005630 Terpene synthase, metal-binding domain	8.43123	9.24084	10.0318	7.17345	5.73636	6.63509	-2.72	0.01207	0.06897
Solyc01g066970	AT5G24860	Flowering promoting factor-like 1 (Fragment) (AHRD V1 *--- A6MZJ6_ORYSI)	7.03593	9.3739	9.05816	5.62384	5.86363	5.7742	-2.735	0.02051	0.08334
Solyc02g077430	AT4G18550	Lipase-like (AHRD V1 ***- Q8RZ40_ORYSJ); contains Interpro domain(s) IPR002921 Lipase, class 3	9.99367	11.6976	11.1544	7.54125	8.32577	8.76935	-2.736	0.01142	0.0673
Solyc06g053950	AT3G22830	Heat stress transcription factor A-2c (AHRD V1 *-*- HFA2C_ORYSJ)	10.4887	11.6224	11.8012	7.99987	8.3715	9.32806	-2.738	0.008654	0.06158
Solyc04g074330	AT1G22380	UDP-glucuronosyltransferase (AHRD V1 **-* Q5UB81_ARATH); contains Interpro domain(s) IPR002213 UDP-glucuronosyl/UDP-glucosyltransferase	8.10884	9.69163	9.90115	5.40863	6.43008	7.52795	-2.778	0.029	0.09571
Solyc03g113930	AT4G10250	class IV heat shock protein (AHRD V1 ***- B6T3F5_MAIZE); contains Interpro domain(s) IPR002068 Heat shock protein Hsp20	8.44268	10.7651	8.53422	6.38907	6.41607	6.3335	-2.868	0.01953	0.0817
Solyc08g076890	NA	Unknown Protein (AHRD V1)	13.1285	13.1849	13.1532	9.56292	10.6592	10.6406	-2.868	0.001385	0.03999
Solyc01g103920	AT1G60950	Ferredoxin I (AHRD V1 ***- Q93XJ9_SOLTU); contains Interpro domain(s) IPR010241 Ferredoxin [2Fe-2S], plant	11.137	12.1182	11.5379	7.74748	8.99876	9.40846	-2.879	0.007453	0.0588
Solyc02g078650	AT1G18130	Polyphenol oxidase (AHRD V1 ***- B3WFP2_TAROF); contains Interpro domain(s) IPR016213 Polyphenol oxidase, plant	6.50612	8.85311	9.13651	5.6812	4.94927	5.15897	-2.902	0.02808	0.09444
Solyc06g036290	AT5G52640	Heat shock protein 90 (Fragment) (AHRD V1 **-- Q00NU9_WHEAT); contains Interpro domain(s) IPR003594 ATP-binding region, ATPase-like IPR001404 Heat shock protein Hsp90	13.994	13.7142	14.8101	11.1186	11.1562	11.5218	-2.907	0.001185	0.03998
Solyc02g081890	AT1G71070	Xylosyltransferase 1 (AHRD V1 **-- B6UEF2_MAIZE); contains Interpro domain(s) IPR003406 Glycosyl transferase, family 14	8.76341	9.80584	9.55199	6.51535	6.2475	6.55168	-2.936	0.0008638	0.03668
Solyc06g059990	AT5G58770	Undecaprenyl pyrophosphate synthase (AHRD V1 **** Q5QXS4_IDILO); contains Interpro domain(s) IPR001441 Di-trans-poly-cis-decaprenylcistransferase-like	7.62067	8.6905	9.29016	5.25024	5.57171	5.96527	-2.938	0.005187	0.05312
Solyc05g005680	AT1G10550	Xyloglucan endotransglucosylase/hydrolase 2 (AHRD V1 **** D5HP44_9ROSA); contains Interpro domain(s) IPR016455 Xyloglucan endotransglucosylase/hydrolase	11.8022	12.2568	13.6525	9.61375	9.37191	9.89061	-2.945	0.006942	0.05745
Solyc09g083440	AT2G38870	Proteinase inhibitor I (AHRD V1 ***- Q53X28_SOLTU); contains Interpro domain(s) IPR000864 Proteinase inhibitor I13, potato inhibitor I	10.6951	12.2563	10.762	8.56977	8.30634	7.81577	-3.007	0.005639	0.05419
Solyc05g014120	AT1G24480	Os08g0119500 protein (Fragment) (AHRD V1 *-*- Q0J8C9_ORYSJ); contains Interpro domain(s) IPR013216 Methyltransferase type 11	13.0654	11.4796	12.4855	8.6553	9.30287	9.92546	-3.049	0.006696	0.05692
Solyc02g092580	AT5G67400	Peroxidase (AHRD V1 **** A0S5Z4_SESIN); contains Interpro domain(s) IPR002016 Haem peroxidase, plant/fungal/bacterial	12.4596	11.0628	14.059	7.99987	9.74213	10.3305	-3.17	0.0465	0.1168
Solyc12g099190	AT1G47960	Invertase inhibitor (AHRD V1 ***- C1KBP2_SOLTU); contains Interpro domain(s) IPR006501 Pectinesterase inhibitor	12.4198	13.4457	13.0805	8.98067	10.0768	10.2468	-3.214	0.002958	0.04711
Solyc02g087520	AT5G40020	Thaumatin-like protein (AHRD V1 **-- Q9FLU2_ARATH); contains Interpro domain(s) IPR001938 Thaumatin, pathogenesis-related	10.5833	10.3017	10.475	7.45788	7.60099	6.57835	-3.241	0.0006031	0.03508
Solyc08g014000	AT1G55020	Lipoxygenase (AHRD V1 **** Q43190_SOLTU); contains Interpro domain(s) IPR001246 Lipoxygenase, plant	9.72042	11.5193	10.7982	6.97798	6.94957	8.3644	-3.249	0.00977	0.0634
Solyc02g079480	AT4G20860	FAD-binding domain-containing protein (AHRD V1 **-- D7MFH6_ARALY); contains Interpro domain(s) IPR006094 FAD linked oxidase, N-terminal	10.3974	9.10912	11.3924	6.02557	6.63146	8.46717	-3.258	0.02997	0.09729
Solyc02g082960	AT3G12500	Endochitinase (Chitinase) (AHRD V1 **** Q43184_SOLTU); contains Interpro domain(s) IPR000726 Glycoside hydrolase, family 19, catalytic	11.5919	12.4531	12.4984	7.28365	9.2098	10.0546	-3.332	0.01872	0.0807
Solyc06g062390	AT5G51260	Acid phosphatase (AHRD V1 **-- Q53WT2_SOLLC); contains Interpro domain(s) IPR010028 Acid phosphatase, plant	10.2389	10.1801	10.5416	6.607	6.97798	7.34039	-3.345	0.0001525	0.03212
Solyc04g058100	AT5G02380	Type 2 metallothionein (AHRD V1 ***- B3VKV5_SOLNI); contains Interpro domain(s) IPR000347 Plant metallothionein, family 15	12.8423	13.3442	13.6924	8.44043	10.3603	10.9541	-3.375	0.01336	0.07139
Solyc10g080380	NA	Unknown Protein (AHRD V1)	7.42047	10.5376	8.82727	5.6647	5.38293	5.60913	-3.376	0.02031	0.08296
Solyc05g008670	AT1G68200	Zinc finger protein 36 C3H type-like 1 (Fragment) (AHRD V1 *-*- C5H179_XANVI); contains Interpro domain(s) IPR000571 Zinc finger, CCCH-type	8.62349	10.7774	10.1006	6.18608	6.33648	6.81776	-3.387	0.006972	0.05759
Solyc04g078110	AT5G67360	Subtilisin-like protease (AHRD V1 **-- A9XG40_TOBAC); contains Interpro domain(s) IPR015500 Peptidase S8, subtilisin-related	12.5296	12.523	14.0161	8.85337	9.3216	10.3647	-3.51	0.006277	0.05576
Solyc09g091140	AT3G09270	Glutathione S-transferase (AHRD V1 **** Q8H9E5_CUCMA); contains Interpro domain(s) IPR017933 Glutathione S-transferase/chloride channel, C-terminal	7.75974	9.56029	9.36919	5.23116	5.14545	5.52024	-3.597	0.003484	0.04878
Solyc12g098900	AT4G36600	Late embryogenesis abundant protein D-29 (AHRD V1 *-*- LEA29_GOSHI)	10.9998	10.7156	11.3178	6.20739	7.48967	8.25039	-3.695	0.004002	0.05049
Solyc05g041140	AT3G53980	Protease inhibitor/seed storage/lipid transfer protein family protein (AHRD V1 **** D7LUP2_ARALY); contains Interpro domain(s) IPR003612 Plant lipid transfer protein/seed storage/trypsin-alpha amylase inhibitor	10.3761	11.4066	10.972	5.63356	7.87228	8.0807	-3.723	0.01133	0.06712
Solyc07g061800	AT1G17100	Heme-binding protein 2 (AHRD V1 **** B6T0C0_MAIZE); contains Interpro domain(s) IPR006917 SOUL haem-binding protein	10.6279	11.3111	10.0555	7.00163	6.6955	6.88033	-3.806	0.0005236	0.03507
Solyc09g007650	AT5G03170	Fasciclin-like arabinogalactan protein 7 (AHRD V1 ***- A9XTL2_GOSHI); contains Interpro domain(s) IPR000782 FAS1 domain	9.30952	11.4419	11.5352	6.89858	7.06225	6.8252	-3.834	0.006298	0.05581
Solyc09g010990	AT5G60020	Laccase (AHRD V1 ***- O24044_LIRTU); contains Interpro domain(s) IPR017761 Laccase	8.74448	9.36135	9.68039	5.14545	5.14545	5.91435	-3.86	0.0005059	0.03507
Solyc03g079880	AT3G53980	Protease inhibitor/seed storage/lipid transfer protein family protein (AHRD V1 **** D7LUP2_ARALY); contains Interpro domain(s) IPR003612 Plant lipid transfer protein/seed storage/trypsin-alpha amylase inhibitor	11.1704	12.2964	11.9253	6.40476	8.42757	8.93976	-3.873	0.01002	0.0639
Solyc03g097870	AT3G48740	MtN3-like protein (AHRD V1 **-- Q9LUE3_ARATH); contains Interpro domain(s) IPR018179 RAG1-activating protein 1 homologue	11.3317	13.2684	12.2476	8.40345	8.64287	8.03192	-3.923	0.002605	0.04593
Solyc05g052340	AT2G40370	Laccase (AHRD V1 ***- Q9ZP47_POPTR); contains Interpro domain(s) IPR017761 Laccase	9.1659	11.0949	10.9611	6.84416	6.21712	6.22839	-3.977	0.003726	0.04943
Solyc07g006560	AT1G26820	Hypersensitive response assisting protein (AHRD V1 ***- Q9SWC6_CAPAN); contains Interpro domain(s) IPR001568 Ribonuclease T2	9.92367	12.4858	11.4433	6.53622	7.17304	8.02916	-4.038	0.009358	0.06282
Solyc12g011060	AT2G26695	Zinc finger (Ran-binding) family protein (AHRD V1 ***- D7L4W6_ARALY); contains Interpro domain(s) IPR001876 Zinc finger, RanBP2-type	9.48562	10.3679	10.3164	5.13522	5.86363	6.80061	-4.123	0.001818	0.04271
Solyc10g018480	AT5G05960	Protease inhibitor/seed storage/lipid transfer protein family protein (AHRD V1 ***- D7LUP2_ARALY)	11.7371	12.8375	12.4859	6.08167	8.63261	9.40669	-4.313	0.01502	0.07471
Solyc06g072620	AT3G48740	MtN3-like protein (AHRD V1 **-- Q9LUE3_ARATH); contains Interpro domain(s) IPR018179 RAG1-activating protein 1 homologue	9.75123	10.2683	10.1222	5.49381	5.53328	5.38868	-4.575	8.865e-06	0.0143
Solyc01g095320	AT2G46240	BCL-2-associated athanogene 6 (AHRD V1 *-*- D7LDX9_ARALY); contains Interpro domain(s) IPR003103 Apoptosis regulator Bcl-2 protein, BAG	11.3028	13.5173	14.1528	8.54552	7.37557	8.98827	-4.688	0.009028	0.06217
Solyc07g009380	AT5G57550	Xyloglucan endotransglucosylase/hydrolase 2 (AHRD V1 **** Q8GTJ0_MALDO); contains Interpro domain(s) IPR016455 Xyloglucan endotransglucosylase/hydrolase IPR008263 Glycoside hydrolase, family 16, active site	12.5933	10.9657	14.4958	7.49767	7.92814	8.33715	-4.764	0.01047	0.06535
Solyc09g007010	AT4G33720	Pathogenesis related protein PR-1 (AHRD V1 **-- Q9SC15_SOLTU); contains Interpro domain(s) IPR002413 Ves allergen	10.4207	12.9286	13.425	8.33603	6.26949	6.70705	-5.154	0.01009	0.06406
Solyc08g081470	AT1G69230	Nitrilase-associated protein (AHRD V1 --*- B6SPJ4_MAIZE)	13.0742	14.1183	14.637	6.3155	9.2037	10.5298	-5.26	0.01659	0.07747
Solyc06g076330	AT2G29130	Laccase (AHRD V1 **** O24044_LIRTU); contains Interpro domain(s) IPR017761 Laccase	11.5347	11.7021	12.4181	6.57205	6.02557	7.22539	-5.277	0.0002772	0.03443
Solyc02g083480	AT5G42180	Peroxidase (AHRD V1 ***- A9PGX3_POPTR); contains Interpro domain(s) IPR002016 Haem peroxidase, plant/fungal/bacterial	9.63907	12.9327	12.5871	5.69054	6.20739	6.3335	-5.642	0.006062	0.05511
Solyc11g069900	AT3G45160	Unknown Protein (AHRD V1)	12.4908	13.6875	13.9828	5.44496	8.04473	9.70372	-5.656	0.01282	0.07064
Solyc05g052400	AT5G05390	Laccase (AHRD V1 ***- Q9ZP47_POPTR); contains Interpro domain(s) IPR017761 Laccase	10.3626	12.0819	12.1792	5.48309	5.02876	6.74229	-5.79	0.001771	0.04271
Solyc11g022590	AT1G73260	Kunitz trypsin inhibitor 4 (Fragment) (AHRD V1 **** C1J5E0_POPBA); contains Interpro domain(s) IPR002160 Proteinase inhibitor I3, Kunitz legume	14.151	16.8714	15.0647	8.40345	9.12987	9.75749	-6.265	0.002145	0.04364
